# Supplementary material for: On the identity of Leptoxis taeniata – a misapplied name for the threatened Painted Rocksnail (Cerithioidea, Pleuroceridae)
Source: Zookeys. 2017 Sep 14;(697):21–36. doi: 10.3897/zookeys.697.14060 (PMC5673843; doi:10.3897/zookeys.697.14060)
Supplement: XML Treatment for Leptoxis coosaensis [file zookeys.697.14060-treatment1.xml]

<!DOCTYPE tp:taxon-treatment
  PUBLIC "-//TaxonX//DTD Taxonomic Treatment Publishing DTD v0 20100105//EN" "tax-treatment-NSO.dtd">
<tp:taxon-treatment xmlns:tp="http://www.plazi.org/taxpub"><tp:treatment-meta><kwd-group><label>Taxon classification</label><kwd><named-content xmlns:xlink="http://www.w3.org/1999/xlink" content-type="kingdom">Animalia</named-content></kwd><kwd><named-content xmlns:xlink="http://www.w3.org/1999/xlink" content-type="order">Neotaenioglossa</named-content></kwd><kwd><named-content xmlns:xlink="http://www.w3.org/1999/xlink" content-type="family">Pleuroceridae</named-content></kwd></kwd-group><mixed-citation publication-type="journal"><person-group><name><surname>Whelan</surname><given-names>Nathan V.</given-names></name><name><surname>Johnson</surname><given-names>Paul D.</given-names></name><name><surname>Garner</surname><given-names>Jeffrey T.</given-names></name><name><surname>Strong</surname><given-names>Ellen E.</given-names></name></person-group><article-title>On the identity of <italic><tp:taxon-name><tp:taxon-name-part taxon-name-part-type="genus" reg="Leptoxis">Leptoxis</tp:taxon-name-part> <tp:taxon-name-part taxon-name-part-type="species" reg="taeniata">taeniata</tp:taxon-name-part></tp:taxon-name></italic> – a misapplied name for the threatened Painted Rocksnail (<tp:taxon-name><tp:taxon-name-part taxon-name-part-type="superfamily">Cerithioidea</tp:taxon-name-part></tp:taxon-name>, <tp:taxon-name><tp:taxon-name-part taxon-name-part-type="family">Pleuroceridae</tp:taxon-name-part></tp:taxon-name>)</article-title><source>Zookeys</source><day>14</day><month>9</month><year>2017</year><volume>2017</volume><issue>697</issue><fpage>21</fpage><lpage>36</lpage><pub-id pub-id-type="doi">10.3897/zookeys.697.14060</pub-id></mixed-citation></tp:treatment-meta><tp:nomenclature><tp:taxon-name>
            <tp:taxon-name-part taxon-name-part-type="genus" reg="Leptoxis">Leptoxis</tp:taxon-name-part>
            <tp:taxon-name-part taxon-name-part-type="species" reg="coosaensis">coosaensis</tp:taxon-name-part>
          </tp:taxon-name><tp:taxon-authority>(Lea, 1861)</tp:taxon-authority><tp:nomenclature-citation-list><tp:nomenclature-citation><tp:taxon-name>
                <tp:taxon-name-part taxon-name-part-type="genus" reg="Anculosa">Anculosa</tp:taxon-name-part> <tp:taxon-name-part taxon-name-part-type="species" reg="coosaensis">coosaensis</tp:taxon-name-part></tp:taxon-name><comment>Lea, 1861: 54; 1863a: 257–258, pl. 35, fig. 65; 1863b: 79–80, pl. 35, fig. 65. Lectotype <named-content xmlns:xlink="http://www.w3.org/1999/xlink" content-type="dwc:institutional_code" xlink:type="simple">USNM</named-content> 121295 (Graf, 2001); paralectotypes <named-content xmlns:xlink="http://www.w3.org/1999/xlink" content-type="dwc:institutional_code" xlink:type="simple">USNM</named-content> 1456804 (1 spm), <named-content xmlns:xlink="http://www.w3.org/1999/xlink" content-type="dwc:institutional_code" xlink:type="simple">USNM</named-content> 121294 (4 spms) and <named-content xmlns:xlink="http://www.w3.org/1999/xlink" content-type="dwc:institutional_code" xlink:type="simple">USNM</named-content> 121296 (1 spm) <italic>leg.</italic> Showalter. “Coosa River, Alabama.”</comment></tp:nomenclature-citation><tp:nomenclature-citation><tp:taxon-name>
                <tp:taxon-name-part taxon-name-part-type="genus" reg="Anculosa">Anculosa</tp:taxon-name-part> <tp:taxon-name-part taxon-name-part-type="species" reg="aldrichi">aldrichi</tp:taxon-name-part></tp:taxon-name><comment>Goodrich, 1922: 31, pl. 1, figs. 1, 2. Holotype <named-content xmlns:xlink="http://www.w3.org/1999/xlink" content-type="dwc:institutional_code" xlink:type="simple">UMMZ</named-content> 10139, by original designation; paratype, <named-content xmlns:xlink="http://www.w3.org/1999/xlink" content-type="dwc:institutional_code" xlink:type="simple">MCZ</named-content> 169987 (1 spm). “Coosa River, near mouth of Yellowleaf [<italic>sic</italic>, Yellow Leaf] Creek, Chilton County, Alabama.”</comment></tp:nomenclature-citation><tp:nomenclature-citation><tp:taxon-name>
                <tp:taxon-name-part taxon-name-part-type="genus" reg="Anculosa">Anculosa</tp:taxon-name-part> <tp:taxon-name-part taxon-name-part-type="species" reg="brevispira">brevispira</tp:taxon-name-part></tp:taxon-name><comment>Goodrich, 1922: 35, pl. 1, fig. 6. Holotype <named-content xmlns:xlink="http://www.w3.org/1999/xlink" content-type="dwc:institutional_code" xlink:type="simple">UMMZ</named-content> 10144, by original designation; paratype <named-content xmlns:xlink="http://www.w3.org/1999/xlink" content-type="dwc:institutional_code" xlink:type="simple">MCZ</named-content> 169991 (1 spm). “Fort William Shoals, <!--PageBreak-->Coosa River, Talladega County, Alabama”; possible paratypes <named-content xmlns:xlink="http://www.w3.org/1999/xlink" content-type="dwc:institutional_code" xlink:type="simple">UF</named-content> 18202 (7 spms). “Coosa River”.</comment></tp:nomenclature-citation><tp:nomenclature-citation><tp:taxon-name>
                <tp:taxon-name-part taxon-name-part-type="genus" reg="Anculosa">Anculosa</tp:taxon-name-part> <tp:taxon-name-part taxon-name-part-type="species" reg="choccoloccoensis">choccoloccoensis</tp:taxon-name-part></tp:taxon-name><comment>Goodrich, 1922: 34, pl. 1, fig. 7. Holotype <named-content xmlns:xlink="http://www.w3.org/1999/xlink" content-type="dwc:institutional_code" xlink:type="simple">UMMZ</named-content> 10145, by original designation; paratype <named-content xmlns:xlink="http://www.w3.org/1999/xlink" content-type="dwc:institutional_code" xlink:type="simple">MCZ</named-content> 169989 (1 spm). “Choccolocco Creek at Jackson Shoals, Talladega County, Alabama.”</comment></tp:nomenclature-citation><tp:nomenclature-citation><tp:taxon-name>
                <tp:taxon-name-part taxon-name-part-type="genus" reg="Anculosa">Anculosa</tp:taxon-name-part> <tp:taxon-name-part taxon-name-part-type="species" reg="taeniata">taeniata</tp:taxon-name-part> <tp:taxon-name-part taxon-name-part-type="subspecies" reg="lucida">lucida</tp:taxon-name-part></tp:taxon-name><comment>Goodrich, 1944: 42. Type material not located, potentially lost. “Coosa [River] tributaries.”</comment></tp:nomenclature-citation><tp:nomenclature-citation><tp:taxon-name>
                </tp:taxon-name><comment>
            	 Other references:
              <tp:taxon-name>
                <tp:taxon-name-part taxon-name-part-type="genus" reg="Anculosa">Anculosa</tp:taxon-name-part> <tp:taxon-name-part taxon-name-part-type="species" reg="coosaensis">coosaensis</tp:taxon-name-part></tp:taxon-name>
              —<xref ref-type="bibr" rid="B19">Lea 1863</xref>: 257-258, pl. 35, fig. 65; <xref ref-type="bibr" rid="B11">Goodrich 1922</xref>: 28, pl. 1, figs. 13, 14.</comment></tp:nomenclature-citation><tp:nomenclature-citation><tp:taxon-name>
                <tp:taxon-name-part taxon-name-part-type="genus" reg="Leptoxis">Leptoxis</tp:taxon-name-part> <tp:taxon-name-part taxon-name-part-type="species" reg="taeniata">taeniata</tp:taxon-name-part></tp:taxon-name><comment>—Haldeman 1848: 3, pl. 3 figs. 71–72; <xref ref-type="bibr" rid="B5">Burch and Tottenham 1980</xref>: 156, figs. 484–486; <xref ref-type="bibr" rid="B4">Burch 1982</xref>: 43, figs. 484–486; <xref ref-type="bibr" rid="B21">Lydeard et al. 1997</xref>: 117–128; <xref ref-type="bibr" rid="B22">Lydeard et al. 1998</xref>: 183–193; <xref ref-type="bibr" rid="B9">Dillon and Lydeard 1998</xref>: 113–121, fig. 2; <xref ref-type="bibr" rid="B15">Holznagel and Lydeard 2000</xref>: 233–257; <xref ref-type="bibr" rid="B20">Lee et al. 2006</xref>: 314–317; <xref ref-type="bibr" rid="B27">Strong and Köhler 2009</xref>: 483–502; <xref ref-type="bibr" rid="B28">Tolley-Jordan et al. 2015</xref>: 235–249; <xref ref-type="bibr" rid="B31">Whelan et al. 2015</xref>: 85–95, fig. 4; <xref ref-type="bibr" rid="B30">Whelan 2016</xref>: 221–226. [Not <tp:taxon-name><tp:taxon-name-part taxon-name-part-type="genus" reg="Leptoxis">L.</tp:taxon-name-part> <tp:taxon-name-part taxon-name-part-type="species" reg="taeniata">taeniata</tp:taxon-name-part></tp:taxon-name> of Conrad]</comment></tp:nomenclature-citation><tp:nomenclature-citation><tp:taxon-name>
                <tp:taxon-name-part taxon-name-part-type="genus" reg="Anculosa">Anculosa</tp:taxon-name-part> <tp:taxon-name-part taxon-name-part-type="species" reg="taeniata">taeniata</tp:taxon-name-part></tp:taxon-name><comment>—<xref ref-type="bibr" rid="B29">Tryon 1873</xref>: 408–409, figs. 813–815. [Not <tp:taxon-name><tp:taxon-name-part taxon-name-part-type="genus" reg="Leptoxis">L.</tp:taxon-name-part> <tp:taxon-name-part taxon-name-part-type="species" reg="taeniata">taeniata</tp:taxon-name-part></tp:taxon-name> of Conrad]</comment></tp:nomenclature-citation><tp:nomenclature-citation><tp:taxon-name>
                <tp:taxon-name-part taxon-name-part-type="genus" reg="Anculotus">Anculotus</tp:taxon-name-part> <tp:taxon-name-part taxon-name-part-type="species" reg="taeniatus">taeniatus</tp:taxon-name-part></tp:taxon-name><comment>—Reeve 1860: pl. 6, fig. 50. [Not <tp:taxon-name><tp:taxon-name-part taxon-name-part-type="genus" reg="Leptoxis">L.</tp:taxon-name-part> <tp:taxon-name-part taxon-name-part-type="species" reg="taeniata">taeniata</tp:taxon-name-part></tp:taxon-name> of Conrad]</comment></tp:nomenclature-citation></tp:nomenclature-citation-list></tp:nomenclature><tp:treatment-sec sec-type="material" id="SECID0E5EAG"><title>Other material examined.</title><p>
            <named-content xmlns:xlink="http://www.w3.org/1999/xlink" content-type="dwc:institutional_code" xlink:type="simple">UMMZ</named-content> 10144, Coosa River at Fort Williams Shoals, Talladega County, Alabama (~<named-content xmlns:xlink="http://www.w3.org/1999/xlink" content-type="dwc:verbatimCoordinates" xlink:type="simple"><named-content content-type="geo-json" specific-use="{&#34;type&#34;:&#34;Point&#34;,&#34;coordinates&#34;:[-86.483100,33.147700]}" id="NCID0EMFAG" xlink:type="simple">33.1477°N, 86.4831°W</named-content></named-content>); <named-content xmlns:xlink="http://www.w3.org/1999/xlink" content-type="dwc:institutional_code" xlink:type="simple">UMMZ</named-content> 10139, Coosa River near mouth of Yellow Leaf Creek, Chilton County, Alabama (~<named-content xmlns:xlink="http://www.w3.org/1999/xlink" content-type="dwc:verbatimCoordinates" xlink:type="simple"><named-content content-type="geo-json" specific-use="{&#34;type&#34;:&#34;Point&#34;,&#34;coordinates&#34;:[-86.517700,32.956600]}" id="NCID0EZFAG" xlink:type="simple">32.9566°N, 86.5177°W</named-content></named-content>); <named-content xmlns:xlink="http://www.w3.org/1999/xlink" content-type="dwc:institutional_code" xlink:type="simple">UMMZ</named-content> 10145, Choccolocco Creek at Jackson Shoals, Talladega County, Alabama (~<named-content xmlns:xlink="http://www.w3.org/1999/xlink" content-type="dwc:verbatimCoordinates" xlink:type="simple"><named-content content-type="geo-json" specific-use="{&#34;type&#34;:&#34;Point&#34;,&#34;coordinates&#34;:[-86.089600,33.545000]}" id="NCID0EGGAG" xlink:type="simple">33.5450°N, 86.0896°W</named-content></named-content>); <named-content xmlns:xlink="http://www.w3.org/1999/xlink" content-type="dwc:institutional_code" xlink:type="simple">MCZ</named-content> 169987, Coosa River near mouth of Yellow Leaf Creek, Chilton County, Alabama (~<named-content xmlns:xlink="http://www.w3.org/1999/xlink" content-type="dwc:verbatimCoordinates" xlink:type="simple"><named-content content-type="geo-json" specific-use="{&#34;type&#34;:&#34;Point&#34;,&#34;coordinates&#34;:[-86.517700,32.956600]}" id="NCID0ETGAG" xlink:type="simple">32.9566°N, 86.5177°W</named-content></named-content>); <named-content xmlns:xlink="http://www.w3.org/1999/xlink" content-type="dwc:institutional_code" xlink:type="simple">MCZ</named-content> 169989, Choccolocco Creek at Jackson Shoals, Talladega County, Alabama (~<named-content xmlns:xlink="http://www.w3.org/1999/xlink" content-type="dwc:verbatimCoordinates" xlink:type="simple"><named-content content-type="geo-json" specific-use="{&#34;type&#34;:&#34;Point&#34;,&#34;coordinates&#34;:[-86.089600,33.545000]}" id="NCID0EAHAG" xlink:type="simple">33.5450°N, 86.0896°W</named-content></named-content>); <named-content xmlns:xlink="http://www.w3.org/1999/xlink" content-type="dwc:institutional_code" xlink:type="simple">USNM</named-content> 12068, Coosa River, Alabama; <named-content xmlns:xlink="http://www.w3.org/1999/xlink" content-type="dwc:institutional_code" xlink:type="simple">USNM</named-content> 321181, Duncan’s Riffle Coosa River, Chilton County (~<named-content xmlns:xlink="http://www.w3.org/1999/xlink" content-type="dwc:verbatimCoordinates" xlink:type="simple"><named-content content-type="geo-json" specific-use="{&#34;type&#34;:&#34;Point&#34;,&#34;coordinates&#34;:[-86.445000,32.805700]}" id="NCID0ESHAG" xlink:type="simple">32.8057°N, 86.4450°W</named-content></named-content>; <named-content xmlns:xlink="http://www.w3.org/1999/xlink" content-type="dwc:institutional_code" xlink:type="simple">USNM</named-content> 321862, Higgin’s Ferry Coosa River, Chilton County, Alabama (~<named-content xmlns:xlink="http://www.w3.org/1999/xlink" content-type="dwc:verbatimCoordinates" xlink:type="simple"><named-content content-type="geo-json" specific-use="{&#34;type&#34;:&#34;Point&#34;,&#34;coordinates&#34;:[-86.444800,32.805600]}" id="NCID0E6HAG" xlink:type="simple">32.8056°N, 86.4448°W</named-content></named-content>); <named-content xmlns:xlink="http://www.w3.org/1999/xlink" content-type="dwc:institutional_code" xlink:type="simple">UF</named-content> 82401, Peckerwood Shoals, Talladega County, Alabama (~<named-content xmlns:xlink="http://www.w3.org/1999/xlink" content-type="dwc:verbatimCoordinates" xlink:type="simple"><named-content content-type="geo-json" specific-use="{&#34;type&#34;:&#34;Point&#34;,&#34;coordinates&#34;:[-86.472800,33.117600]}" id="NCID0EMIAG" xlink:type="simple">33.1176°N, 86.4728°W</named-content></named-content>); <named-content xmlns:xlink="http://www.w3.org/1999/xlink" content-type="dwc:institutional_code" xlink:type="simple">UF</named-content> 416903, Talladega Creek near Nottingham, Talladega County, Alabama (~<named-content xmlns:xlink="http://www.w3.org/1999/xlink" content-type="dwc:verbatimCoordinates" xlink:type="simple"><named-content content-type="geo-json" specific-use="{&#34;type&#34;:&#34;Point&#34;,&#34;coordinates&#34;:[-86.223700,33.361400]}" id="NCID0EZIAG" xlink:type="simple">33.3614°N, 86.2237°W</named-content></named-content>); <named-content xmlns:xlink="http://www.w3.org/1999/xlink" content-type="dwc:institutional_code" xlink:type="simple">UF</named-content> 82358, Coosa River at Fort Williams Shoals, Talladega County, Alabama (~<named-content xmlns:xlink="http://www.w3.org/1999/xlink" content-type="dwc:verbatimCoordinates" xlink:type="simple"><named-content content-type="geo-json" specific-use="{&#34;type&#34;:&#34;Point&#34;,&#34;coordinates&#34;:[-86.483100,33.147700]}" id="NCID0EGJAG" xlink:type="simple">33.1477°N, 86.4831°W</named-content></named-content>); <named-content xmlns:xlink="http://www.w3.org/1999/xlink" content-type="dwc:institutional_code" xlink:type="simple">UF</named-content> 81660, Coosa River at Fort Williams Shoals, Talladega County, Alabama (~<named-content xmlns:xlink="http://www.w3.org/1999/xlink" content-type="dwc:verbatimCoordinates" xlink:type="simple"><named-content content-type="geo-json" specific-use="{&#34;type&#34;:&#34;Point&#34;,&#34;coordinates&#34;:[-86.483100,33.147700]}" id="NCID0ETJAG" xlink:type="simple">33.1477°N, 86.4831°W</named-content></named-content>); <named-content xmlns:xlink="http://www.w3.org/1999/xlink" content-type="dwc:institutional_code" xlink:type="simple">UF</named-content> 82419, Coosa River at Butting Ram Shoals, Coosa County, Alabama (~<named-content xmlns:xlink="http://www.w3.org/1999/xlink" content-type="dwc:verbatimCoordinates" xlink:type="simple"><named-content content-type="geo-json" specific-use="{&#34;type&#34;:&#34;Point&#34;,&#34;coordinates&#34;:[-86.515900,32.941400]}" id="NCID0EAKAG" xlink:type="simple">32.9414°N 86.5159°W</named-content></named-content>); <named-content xmlns:xlink="http://www.w3.org/1999/xlink" content-type="dwc:institutional_code" xlink:type="simple">UF</named-content> 413800, Coosa River at Lonigan Shoals, St. Clair County, Alabama (~<named-content xmlns:xlink="http://www.w3.org/1999/xlink" content-type="dwc:verbatimCoordinates" xlink:type="simple"><named-content content-type="geo-json" specific-use="{&#34;type&#34;:&#34;Point&#34;,&#34;coordinates&#34;:[-86.044700,33.762700]}" id="NCID0ENKAG" xlink:type="simple">33.7627°N, 86.0447°W</named-content></named-content>); <named-content xmlns:xlink="http://www.w3.org/1999/xlink" content-type="dwc:institutional_code" xlink:type="simple">UF</named-content> 81085, Choccolocco Creek at Jackson Shoals, Alabama (<named-content xmlns:xlink="http://www.w3.org/1999/xlink" content-type="dwc:verbatimCoordinates" xlink:type="simple"><named-content content-type="geo-json" specific-use="{&#34;type&#34;:&#34;Point&#34;,&#34;coordinates&#34;:[-86.089600,33.545000]}" id="NCID0E1KAG" xlink:type="simple">33.5450°N, 86.0896°W</named-content></named-content>); <named-content xmlns:xlink="http://www.w3.org/1999/xlink" content-type="dwc:institutional_code" xlink:type="simple">UF</named-content> 18202, Coosa River; <named-content xmlns:xlink="http://www.w3.org/1999/xlink" content-type="dwc:institutional_code" xlink:type="simple">UF</named-content> 416913, Coosa River at Wetumpka, Elmore County, Alabama (~<named-content xmlns:xlink="http://www.w3.org/1999/xlink" content-type="dwc:verbatimCoordinates" xlink:type="simple"><named-content content-type="geo-json" specific-use="{&#34;type&#34;:&#34;Point&#34;,&#34;coordinates&#34;:[-86.205600,32.539600]}" id="NCID0EMLAG" xlink:type="simple">32.5396°N, 86.2056°W</named-content></named-content>); <named-content xmlns:xlink="http://www.w3.org/1999/xlink" content-type="dwc:institutional_code" xlink:type="simple">UF</named-content> 416911, Coosa River at Wetumpka, Elmore County, Alabama (~<named-content xmlns:xlink="http://www.w3.org/1999/xlink" content-type="dwc:verbatimCoordinates" xlink:type="simple"><named-content content-type="geo-json" specific-use="{&#34;type&#34;:&#34;Point&#34;,&#34;coordinates&#34;:[-86.205600,32.539600]}" id="NCID0EZLAG" xlink:type="simple">32.5396°N, 86.2056°W</named-content></named-content>); <named-content xmlns:xlink="http://www.w3.org/1999/xlink" content-type="dwc:institutional_code" xlink:type="simple">UF</named-content> 416908, Waxahatchee Creek 4 mi above mouth, Shelby County, Alabama (~<named-content xmlns:xlink="http://www.w3.org/1999/xlink" content-type="dwc:verbatimCoordinates" xlink:type="simple"><named-content content-type="geo-json" specific-use="{&#34;type&#34;:&#34;Point&#34;,&#34;coordinates&#34;:[-86.578700,33.033500]}" id="NCID0EGMAG" xlink:type="simple">33.0335°N, 86.5787°W</named-content></named-content>); <named-content xmlns:xlink="http://www.w3.org/1999/xlink" content-type="dwc:institutional_code" xlink:type="simple">UF</named-content> 416920, Kellys [<italic>sic</italic>, Kelly] Creek 2 mi above mouth, St. Clair County, Alabama (~<named-content xmlns:xlink="http://www.w3.org/1999/xlink" content-type="dwc:verbatimCoordinates" xlink:type="simple"><named-content content-type="geo-json" specific-use="{&#34;type&#34;:&#34;Point&#34;,&#34;coordinates&#34;:[-86.353900,33.434800]}" id="NCID0EVMAG" xlink:type="simple">33.4348°N, 86.3539°W</named-content></named-content>); <named-content xmlns:xlink="http://www.w3.org/1999/xlink" content-type="dwc:institutional_code" xlink:type="simple">UF</named-content> 416897, <!--PageBreak-->Tallasahatchee [<italic>sic</italic>, Tallaseehatchee] Creek 2-3 mi east of Childersburg, Talladega County, Alabama (~<named-content xmlns:xlink="http://www.w3.org/1999/xlink" content-type="dwc:verbatimCoordinates" xlink:type="simple"><named-content content-type="geo-json" specific-use="{&#34;type&#34;:&#34;Point&#34;,&#34;coordinates&#34;:[-86.309800,33.284100]}" id="NCID0EGNAG" xlink:type="simple">33.2841°N, 86.3098°W</named-content></named-content>); <named-content xmlns:xlink="http://www.w3.org/1999/xlink" content-type="dwc:institutional_code" xlink:type="simple">UF</named-content> 416917, Beeswax Creek, Shelby County, Alabama; NCSM 59354, Terrapin Creek 7 mi south of Centre, Cherokee County, Alabama (~<named-content xmlns:xlink="http://www.w3.org/1999/xlink" content-type="dwc:verbatimCoordinates" xlink:type="simple"><named-content content-type="geo-json" specific-use="{&#34;type&#34;:&#34;Point&#34;,&#34;coordinates&#34;:[-85.614600,34.063900]}" id="NCID0ETNAG" xlink:type="simple">34.0639°N, 85.6146°W</named-content></named-content>); NCSM 59359, Tallahatchie [<italic>sic</italic>, Tallasseehatchee] Creek, Calhoun County, Alabama (<named-content xmlns:xlink="http://www.w3.org/1999/xlink" content-type="dwc:verbatimCoordinates" xlink:type="simple"><named-content content-type="geo-json" specific-use="{&#34;type&#34;:&#34;Point&#34;,&#34;coordinates&#34;:[-85.990800,33.778500]}" id="NCID0E4NAG" xlink:type="simple">33.7785°N, 85.9908°W</named-content></named-content>); NCSM 59358, Ohatchee Creek, Calhoun County, Alabama (<named-content xmlns:xlink="http://www.w3.org/1999/xlink" content-type="dwc:verbatimCoordinates" xlink:type="simple"><named-content content-type="geo-json" specific-use="{&#34;type&#34;:&#34;Point&#34;,&#34;coordinates&#34;:[-85.997200,33.780100]}" id="NCID0EFOAG" xlink:type="simple">33.7801°N, 85.9972°W</named-content></named-content>); <named-content xmlns:xlink="http://www.w3.org/1999/xlink" content-type="dwc:institutional_code" xlink:type="simple">USNM</named-content> 504866, Coosa River, near Wilsonville, Shelby County, Alabama (~<named-content xmlns:xlink="http://www.w3.org/1999/xlink" content-type="dwc:verbatimCoordinates" xlink:type="simple"><named-content content-type="geo-json" specific-use="{&#34;type&#34;:&#34;Point&#34;,&#34;coordinates&#34;:[-86.464500,33.216200]}" id="NCID0ESOAG" xlink:type="simple">33.2162°N, 86.4645°W</named-content></named-content>); <named-content xmlns:xlink="http://www.w3.org/1999/xlink" content-type="dwc:institutional_code" xlink:type="simple">USNM</named-content> 504867, Coosa River 1 mi from Wilsonville, Shelby County, Alabama (~<named-content xmlns:xlink="http://www.w3.org/1999/xlink" content-type="dwc:verbatimCoordinates" xlink:type="simple"><named-content content-type="geo-json" specific-use="{&#34;type&#34;:&#34;Point&#34;,&#34;coordinates&#34;:[-86.464500,33.216200]}" id="NCID0E6OAG" xlink:type="simple">33.2162°N, 86.4645°W</named-content></named-content>); <named-content xmlns:xlink="http://www.w3.org/1999/xlink" content-type="dwc:institutional_code" xlink:type="simple">USNM</named-content> 336408, Coosa River at The Bar, Chilton County, Alabama (~<named-content xmlns:xlink="http://www.w3.org/1999/xlink" content-type="dwc:verbatimCoordinates" xlink:type="simple"><named-content content-type="geo-json" specific-use="{&#34;type&#34;:&#34;Point&#34;,&#34;coordinates&#34;:[-86.434800,32.797600]}" id="NCID0EMPAG" xlink:type="simple">32.7976°N, 86.4348°W</named-content></named-content>); <named-content xmlns:xlink="http://www.w3.org/1999/xlink" content-type="dwc:institutional_code" xlink:type="simple">USNM</named-content> 1437765, Coosa River, Shelby County, Alabama (<named-content xmlns:xlink="http://www.w3.org/1999/xlink" content-type="dwc:verbatimCoordinates" xlink:type="simple"><named-content content-type="geo-json" specific-use="{&#34;type&#34;:&#34;Point&#34;,&#34;coordinates&#34;:[-86.355000,33.374400]}" id="NCID0EZPAG" xlink:type="simple">33.3744°N, 86.3550°W</named-content></named-content>); <named-content xmlns:xlink="http://www.w3.org/1999/xlink" content-type="dwc:institutional_code" xlink:type="simple">USNM</named-content> 1249597, Choccolocco Creek, Talladega County, <!--PageBreak-->Alabama (<named-content xmlns:xlink="http://www.w3.org/1999/xlink" content-type="dwc:verbatimCoordinates" xlink:type="simple"><named-content content-type="geo-json" specific-use="{&#34;type&#34;:&#34;Point&#34;,&#34;coordinates&#34;:[-86.041400,33.544500]}" id="NCID0EIQAG" xlink:type="simple">33.5445°N, 86.0414°W</named-content></named-content>); <named-content xmlns:xlink="http://www.w3.org/1999/xlink" content-type="dwc:institutional_code" xlink:type="simple">USNM</named-content> 1249600, Buxahatchee Creek, Shelby County, Alabama (<named-content xmlns:xlink="http://www.w3.org/1999/xlink" content-type="dwc:verbatimCoordinates" xlink:type="simple"><named-content content-type="geo-json" specific-use="{&#34;type&#34;:&#34;Point&#34;,&#34;coordinates&#34;:[-86.677500,33.072700]}" id="NCID0EVQAG" xlink:type="simple">33.0727°N, 86.6775°W</named-content></named-content>); <named-content xmlns:xlink="http://www.w3.org/1999/xlink" content-type="dwc:institutional_code" xlink:type="simple">USNM</named-content> 1437762, Ohatchee Creek, Calhoun County, Alabama (<named-content xmlns:xlink="http://www.w3.org/1999/xlink" content-type="dwc:verbatimCoordinates" xlink:type="simple"><named-content content-type="geo-json" specific-use="{&#34;type&#34;:&#34;Point&#34;,&#34;coordinates&#34;:[-86.000200,33.779500]}" id="NCID0ECRAG" xlink:type="simple">33.7795°N, 86.0002°W</named-content></named-content>); <named-content xmlns:xlink="http://www.w3.org/1999/xlink" content-type="dwc:institutional_code" xlink:type="simple">USNM</named-content> 1437763, Ohatchee Creek, Calhoun County, Alabama (<named-content xmlns:xlink="http://www.w3.org/1999/xlink" content-type="dwc:verbatimCoordinates" xlink:type="simple"><named-content content-type="geo-json" specific-use="{&#34;type&#34;:&#34;Point&#34;,&#34;coordinates&#34;:[-86.000200,33.779500]}" id="NCID0EPRAG" xlink:type="simple">33.7795°N, 86.0002°W</named-content></named-content>); <named-content xmlns:xlink="http://www.w3.org/1999/xlink" content-type="dwc:institutional_code" xlink:type="simple">USNM</named-content> 1437764, Ohatchee Creek, Calhoun County, Alabama (<named-content xmlns:xlink="http://www.w3.org/1999/xlink" content-type="dwc:verbatimCoordinates" xlink:type="simple"><named-content content-type="geo-json" specific-use="{&#34;type&#34;:&#34;Point&#34;,&#34;coordinates&#34;:[-86.000200,33.779500]}" id="NCID0E3RAG" xlink:type="simple">33.7795°N, 86.0002°W</named-content></named-content>).</p></tp:treatment-sec><tp:treatment-sec sec-type="diagnosis" id="SECID0EBSAG"><title>Diagnosis.</title><p>Shell ovate, two to four whorls, spire often reduced to obsolete but sometimes elevated with obtuse apex. Aperture large, ovate, at least half the height of body whorl. Reddish brown spiral bands typically present, usually four in number, almost always interrupted. Columella often purple. Head-foot and mantle pigmented orange, mottled with black, with one transverse black band across middle of snout and one transverse black band across middle of head. Clutches small (&lt;6 eggs), with minimal organic and/or inorganic matter incorporated into external casings.</p></tp:treatment-sec><tp:treatment-sec sec-type="distribution" id="SECID0EGSAG"><title>Historical distribution.</title><p>Coosa River above the Fall Line from Wetumpka, Alabama, upstream to the confluence of Terrapin Creek and the Coosa River in Cherokee County, Alabama. Some large Coosa River tributaries including Choccolocco, Buxahatchee, Talladega, and Terrapin creeks.</p></tp:treatment-sec><tp:treatment-sec sec-type="distribution" id="SECID0ELSAG"><title>Current distribution.</title><p>Four disjunct populations: Choccolocco Creek, Talladega County, Alabama; Buxahatchee and Watson creeks, Shelby County, Alabama; Ohatchee Creek, Calhoun County, Alabama; Logan Martin Dam tailwaters of the Coosa River, Shelby-Talladega counties, Alabama.</p></tp:treatment-sec><tp:treatment-sec sec-type="remarks" id="SECID0EQSAG"><title>Remarks.</title><p>
            <named-content xmlns:xlink="http://www.w3.org/1999/xlink" content-type="dwc:institutional_code" xlink:type="simple">USNM</named-content> 121295 (Fig. <xref ref-type="fig" rid="F3">3A</xref>) originates from the Lea collection, is from the published <italic><tp:taxon-name><tp:taxon-name-part taxon-name-part-type="genus" reg="Leptoxis">L.</tp:taxon-name-part> <tp:taxon-name-part taxon-name-part-type="species" reg="coosaensis">coosaensis</tp:taxon-name-part></tp:taxon-name></italic> type locality, <italic>leg.</italic> Showalter, and is the shell figured by <xref ref-type="bibr" rid="B19">Lea (1863)</xref>, with the number 65 inked onto the apertural aspect of the body whorl corresponding to the figure number. <xref ref-type="bibr" rid="B19">Lea (1863)</xref> indicated that he had six specimens, yet there are seven specimens distributed among the three simultaneously accessioned lots now registered as <named-content xmlns:xlink="http://www.w3.org/1999/xlink" content-type="dwc:institutional_code" xlink:type="simple">USNM</named-content> 121294 (Fig. <xref ref-type="fig" rid="F3">3F-I</xref>), <named-content xmlns:xlink="http://www.w3.org/1999/xlink" content-type="dwc:institutional_code" xlink:type="simple">USNM</named-content> 1456804 (see photographs on FigShare, <ext-link xmlns:xlink="http://www.w3.org/1999/xlink" xlink:type="simple" ext-link-type="doi" xlink:href="10.6084/m9.figshare.5084272.v1">https://doi.org/10.6084/m9.figshare.5084272.v1)</ext-link>, and <named-content xmlns:xlink="http://www.w3.org/1999/xlink" content-type="dwc:institutional_code" xlink:type="simple">USNM</named-content> 121296 (Fig. <xref ref-type="fig" rid="F3">3J</xref>). Consequently, either the specimen count in <xref ref-type="bibr" rid="B19">Lea (1863)</xref> was in error, or one of the included shells was acquired subsequently and has no type status.</p><p>
            <xref ref-type="bibr" rid="B18">Lea (1861)</xref> described <italic><tp:taxon-name><tp:taxon-name-part taxon-name-part-type="genus" reg="Anculosa">Anculosa</tp:taxon-name-part> <tp:taxon-name-part taxon-name-part-type="species" reg="coosaensis">coosaensis</tp:taxon-name-part></tp:taxon-name></italic> from the Coosa River and provided a brief description in Latin. In a subsequent extended description in English, <xref ref-type="bibr" rid="B19">Lea (1863)</xref> characterized the species as, “smooth, obtusely conical, thick, dark horn-color, very much banded; spire elevated, obtuse at the apex; sutures very much impressed; whorls four, very much constricted below the sutures, the last large; aperture rounded, white, much banded within; columella thickened, incurved, dark purple; outer lip acute and expanded.” In the remarks, he commented that the aperture is more than half the length of the shell and that the bands may be interrupted. This description, as well as the type material (Fig. <xref ref-type="fig" rid="F3">3F–J</xref>) match the current concept of the Painted Rocksnail (Fig. <xref ref-type="fig" rid="F2">2</xref>). Although formerly considered a synonym of <italic><tp:taxon-name><tp:taxon-name-part taxon-name-part-type="genus" reg="Leptoxis">L.</tp:taxon-name-part> <tp:taxon-name-part taxon-name-part-type="species" reg="taeniata">taeniata</tp:taxon-name-part></tp:taxon-name></italic>, <italic><tp:taxon-name><tp:taxon-name-part taxon-name-part-type="genus" reg="Leptoxis">L.</tp:taxon-name-part> <tp:taxon-name-part taxon-name-part-type="species" reg="coosaensis">coosaensis</tp:taxon-name-part></tp:taxon-name></italic> is the oldest available name for the Painted Rocksnail.</p><p>We have been unable to locate type material of <italic><tp:taxon-name><tp:taxon-name-part taxon-name-part-type="genus" reg="Anculosa">Anculosa</tp:taxon-name-part> <tp:taxon-name-part taxon-name-part-type="species" reg="taeniata">taeniata</tp:taxon-name-part> <tp:taxon-name-part taxon-name-part-type="subspecies" reg="lucida">lucida</tp:taxon-name-part></tp:taxon-name></italic> Goodrich, 1944. No holotype was designated, nor was a figure provided, but based on the original description and the type locality of tributaries of the Coosa River, we conclude that this entity does not merit recognition at the subspecies level and synonymize it with <italic><tp:taxon-name><tp:taxon-name-part taxon-name-part-type="genus" reg="Leptoxis">L.</tp:taxon-name-part> <tp:taxon-name-part taxon-name-part-type="species" reg="coosaensis">coosaensis</tp:taxon-name-part></tp:taxon-name></italic>.</p><!--PageBreak--></tp:treatment-sec><tp:treatment-sec><!--Section generated to contain objects referenced in tp:taxon-treatment.--><fig id="F3" position="float" orientation="portrait"><label>Figure 3.</label><caption><p>Type material of <italic><tp:taxon-name><tp:taxon-name-part taxon-name-part-type="genus" reg="Leptoxis">L.</tp:taxon-name-part> <tp:taxon-name-part taxon-name-part-type="species" reg="coosaensis">coosaensis</tp:taxon-name-part></tp:taxon-name></italic> and its synonyms and other specimens showing conchological variation seen in <italic><tp:taxon-name><tp:taxon-name-part taxon-name-part-type="genus" reg="Leptoxis">L.</tp:taxon-name-part> <tp:taxon-name-part taxon-name-part-type="species" reg="coosaensis">coosaensis</tp:taxon-name-part></tp:taxon-name></italic>. <bold>A</bold> <abbrev xmlns:xlink="http://www.w3.org/1999/xlink" content-type="institution" xlink:title="National Museum of Natural History" id="ABBRID0EQLAC" xlink:type="simple">USNM</abbrev> 121295, <italic><tp:taxon-name><tp:taxon-name-part taxon-name-part-type="genus" reg="Anculosa">Anculosa</tp:taxon-name-part> <tp:taxon-name-part taxon-name-part-type="species" reg="coosaensis">coosaensis</tp:taxon-name-part></tp:taxon-name></italic> Lea, 1861 (lectotype) <bold>B</bold> <named-content xmlns:xlink="http://www.w3.org/1999/xlink" content-type="dwc:institutional_code" xlink:type="simple">UMMZ</named-content> 101139, <italic><tp:taxon-name><tp:taxon-name-part taxon-name-part-type="genus" reg="Anculosa">Anculosa</tp:taxon-name-part> <tp:taxon-name-part taxon-name-part-type="species" reg="aldrichi">aldrichi</tp:taxon-name-part></tp:taxon-name></italic> Goodrich, 1922 (holotype) <bold>C</bold> <named-content xmlns:xlink="http://www.w3.org/1999/xlink" content-type="dwc:institutional_code" xlink:type="simple">UMMZ</named-content> 10144, <italic><tp:taxon-name><tp:taxon-name-part taxon-name-part-type="genus" reg="Anculosa">Anculosa</tp:taxon-name-part> <tp:taxon-name-part taxon-name-part-type="species" reg="brevispira">brevispira</tp:taxon-name-part></tp:taxon-name></italic> Goodrich, 1922 (holotype) <bold>D</bold> <named-content xmlns:xlink="http://www.w3.org/1999/xlink" content-type="dwc:institutional_code" xlink:type="simple">UMMZ</named-content> 10145, <italic><tp:taxon-name><tp:taxon-name-part taxon-name-part-type="genus" reg="Anculosa">Anculosa</tp:taxon-name-part> <tp:taxon-name-part taxon-name-part-type="species" reg="choccoloccoensis">choccoloccoensis</tp:taxon-name-part></tp:taxon-name></italic>, Goodrich, 1922 (holotype) <bold>E</bold> <abbrev xmlns:xlink="http://www.w3.org/1999/xlink" content-type="institution" xlink:title="National Museum of Natural History" id="ABBRID0EYNAC" xlink:type="simple">USNM</abbrev> 1456804, <italic><tp:taxon-name><tp:taxon-name-part taxon-name-part-type="genus" reg="Anculosa">Anculosa</tp:taxon-name-part> <tp:taxon-name-part taxon-name-part-type="species" reg="coosaensis">coosaensis</tp:taxon-name-part></tp:taxon-name></italic> Lea, 1861 (paralectotype) <bold>F–I</bold> <abbrev xmlns:xlink="http://www.w3.org/1999/xlink" content-type="institution" xlink:title="National Museum of Natural History" id="ABBRID0EKOAC" xlink:type="simple">USNM</abbrev> 121294 <italic><tp:taxon-name><tp:taxon-name-part taxon-name-part-type="genus" reg="Anculosa">Anculosa</tp:taxon-name-part> <tp:taxon-name-part taxon-name-part-type="species" reg="coosaensis">coosaensis</tp:taxon-name-part></tp:taxon-name></italic> Lea, 1861 (paralectotypes) <bold>J</bold> <abbrev xmlns:xlink="http://www.w3.org/1999/xlink" content-type="institution" xlink:title="National Museum of Natural History" id="ABBRID0E3OAC" xlink:type="simple">USNM</abbrev> 121296 <italic><tp:taxon-name><tp:taxon-name-part taxon-name-part-type="genus" reg="Anculosa">Anculosa</tp:taxon-name-part> <tp:taxon-name-part taxon-name-part-type="species" reg="coosaensis">coosaensis</tp:taxon-name-part></tp:taxon-name></italic> Lea, 1861 (paralectotype) <bold>K, L</bold> <abbrev xmlns:xlink="http://www.w3.org/1999/xlink" content-type="institution" xlink:title="National Museum of Natural History" id="ABBRID0EOPAC" xlink:type="simple">USNM</abbrev> 504866 "<italic><tp:taxon-name><tp:taxon-name-part taxon-name-part-type="genus" reg="Leptoxis">Leptoxis</tp:taxon-name-part> <tp:taxon-name-part taxon-name-part-type="species" reg="taeniata">taeniata</tp:taxon-name-part></tp:taxon-name></italic>". <bold>N–P</bold> <abbrev xmlns:xlink="http://www.w3.org/1999/xlink" content-type="institution" xlink:title="National Museum of Natural History" id="ABBRID0EBAAE" xlink:type="simple">USNM</abbrev> 336408 "<italic><tp:taxon-name><tp:taxon-name-part taxon-name-part-type="genus" reg="Leptoxis">Leptoxis</tp:taxon-name-part> <tp:taxon-name-part taxon-name-part-type="species" reg="taeniata">taeniata</tp:taxon-name-part></tp:taxon-name></italic>". Scale bar: 5 mm.</p></caption><graphic xmlns:xlink="http://www.w3.org/1999/xlink" xlink:href="zookeys-697-021-g003.jpg" position="float" orientation="portrait" xlink:type="simple" id="oo_155253.jpg"/></fig><fig id="F2" position="float" orientation="portrait"><label>Figure 2.</label><caption><p>Growth series. <bold>A–F</bold> Adult (<bold>A–C</bold>) and juvenile (<bold>D–F</bold>) shells of the Painted Rocksnail, <italic><tp:taxon-name><tp:taxon-name-part taxon-name-part-type="genus" reg="Leptoxis">Leptoxis</tp:taxon-name-part> <tp:taxon-name-part taxon-name-part-type="species" reg="coosaensis">coosaensis</tp:taxon-name-part></tp:taxon-name></italic>. All individuals grown in captivity. <bold>G–L</bold> Adult (<bold>G–I</bold>) and juvenile (<bold>J–L</bold>) shells of the Spotted Rocksnail, <italic><tp:taxon-name><tp:taxon-name-part taxon-name-part-type="genus" reg="Leptoxis">Leptoxis</tp:taxon-name-part> <tp:taxon-name-part taxon-name-part-type="species" reg="picta">picta</tp:taxon-name-part></tp:taxon-name></italic>. Juveniles grown in captivity. Scale bar: 4 mm.</p></caption><graphic xmlns:xlink="http://www.w3.org/1999/xlink" xlink:href="zookeys-697-021-g002.jpg" position="float" orientation="portrait" xlink:type="simple" id="oo_155252.jpg"/></fig></tp:treatment-sec><ref-list><ref id="B19"><mixed-citation xmlns:xlink="http://www.w3.org/1999/xlink" xlink:type="simple">
          <person-group><name name-style="western"><surname>Lea</surname><given-names>I</given-names></name></person-group> (<year>1863</year>) <article-title>New Melanida of the United States.</article-title> <source>Journal of the Academy of Natural Sciences of Philadelphia</source> <volume>5</volume>: <fpage>217</fpage>–<lpage>356</lpage>.</mixed-citation></ref><ref id="B11"><mixed-citation xmlns:xlink="http://www.w3.org/1999/xlink" xlink:type="simple">
          <person-group><name name-style="western"><surname>Goodrich</surname><given-names>C</given-names></name></person-group> (<year>1922</year>) <article-title>The <italic><tp:taxon-name><tp:taxon-name-part taxon-name-part-type="genus">Anculosae</tp:taxon-name-part></tp:taxon-name></italic> of the Alabama River drainage.</article-title> <source>University of Michigan Museum of Zoology Miscellaneous Publication No</source> <volume>7</volume>: <fpage>1</fpage>–<lpage>63</lpage>.</mixed-citation></ref><ref id="B5"><mixed-citation xmlns:xlink="http://www.w3.org/1999/xlink" xlink:type="simple">
          <person-group><name name-style="western"><surname>Burch</surname><given-names>JB</given-names></name><name name-style="western"><surname>Tottenham</surname><given-names>J</given-names></name></person-group> (<year>1980</year>) <article-title>North American freshwater snails, species list, ranges, and illustrations.</article-title> <source>Walkerana</source> <volume>1</volume>: <fpage>1</fpage>–<lpage>215</lpage>. <ext-link xlink:type="simple" ext-link-type="uri" xlink:href="http://molluskconservation.org/PUBLICATIONS/WALKERANA/Vol1/walkerana%20vol1%20no3%2081-216.PDF">http://molluskconservation.org/PUBLICATIONS/WALKERANA/Vol1/walkerana%20vol1%20no3%2081-216.PDF</ext-link></mixed-citation></ref><ref id="B4"><mixed-citation xmlns:xlink="http://www.w3.org/1999/xlink" xlink:type="simple">
          <person-group><name name-style="western"><surname>Burch</surname><given-names>JB</given-names></name></person-group> (<year>1982</year>) <article-title>North American freshwater snails, identification keys, generic synonymy, supplemental notes, glossary, references, index.</article-title> <source>Walkerana</source> <volume>1</volume>: <fpage>217</fpage>–<lpage>365</lpage>. <ext-link xlink:type="simple" ext-link-type="uri" xlink:href="http://molluskconservation.org/PUBLICATIONS/WALKERANA/Vol1/walkerana%20vol1%20no4%20217-366.PDF">http://molluskconservation.org/PUBLICATIONS/WALKERANA/Vol1/walkerana%20vol1%20no4%20217-366.PDF</ext-link></mixed-citation></ref><ref id="B21"><mixed-citation xmlns:xlink="http://www.w3.org/1999/xlink" xlink:type="simple">
          <person-group><name name-style="western"><surname>Lydeard</surname><given-names>C</given-names></name><name name-style="western"><surname>Holznagel</surname><given-names>WE</given-names></name><name name-style="western"><surname>Garner</surname><given-names>JT</given-names></name><name name-style="western"><surname>Hartfield</surname><given-names>PD</given-names></name><name name-style="western"><surname>Pierson</surname><given-names>JM</given-names></name></person-group> (<year>1997</year>) <article-title>A molecular phylogeny of Mobile River drainage basin pleurocerid snails (<tp:taxon-name><tp:taxon-name-part taxon-name-part-type="subclass">Caenogastropoda</tp:taxon-name-part></tp:taxon-name>: <tp:taxon-name><tp:taxon-name-part taxon-name-part-type="superfamily">Cerithioidea</tp:taxon-name-part></tp:taxon-name>).</article-title> <source>Molecular Phylogenetics and Evolution</source> <volume>7</volume>: <fpage>117</fpage>–<lpage>128</lpage>. <ext-link xlink:type="simple" ext-link-type="doi" xlink:href="10.1006/mpev.1996.0377">https://doi.org/10.1006/mpev.1996.0377</ext-link></mixed-citation></ref><ref id="B22"><mixed-citation xmlns:xlink="http://www.w3.org/1999/xlink" xlink:type="simple">
          <person-group><name name-style="western"><surname>Lydeard</surname><given-names>C</given-names></name><name name-style="western"><surname>Yoder</surname><given-names>JH</given-names></name><name name-style="western"><surname>Holznagel</surname><given-names>WE</given-names></name><name name-style="western"><surname>Thompson</surname><given-names>FG</given-names></name><name name-style="western"><surname>Hartfield</surname><given-names>PD</given-names></name></person-group> (<year>1998</year>) <article-title>Phylogenetic utility of the 5’-half of mitochondrial 16S rDNA gene sequences for inferring relationships of <italic><tp:taxon-name><tp:taxon-name-part taxon-name-part-type="genus">Elimia</tp:taxon-name-part></tp:taxon-name></italic> (<tp:taxon-name><tp:taxon-name-part taxon-name-part-type="superfamily">Cerithioidea</tp:taxon-name-part></tp:taxon-name>: <tp:taxon-name><tp:taxon-name-part taxon-name-part-type="family">Pleuroceridae</tp:taxon-name-part></tp:taxon-name>).</article-title> <source>Malacologia</source> <volume>39</volume>: <fpage>183</fpage>–<lpage>193</lpage>.</mixed-citation></ref><ref id="B9"><mixed-citation xmlns:xlink="http://www.w3.org/1999/xlink" xlink:type="simple">
          <person-group><name name-style="western"><surname>Dillon</surname><given-names>RT</given-names></name><name name-style="western"><surname>Lydeard</surname><given-names>C</given-names></name></person-group> (<year>1998</year>) <article-title>Divergence among Mobile Basin populations of the pleurocerid snail genus, <italic><tp:taxon-name><tp:taxon-name-part taxon-name-part-type="genus">Leptoxis</tp:taxon-name-part></tp:taxon-name></italic>, estimated by allozyme electrophoresis.</article-title> <source>Malacologia</source> <volume>39</volume>: <fpage>111</fpage>–<lpage>119</lpage>.</mixed-citation></ref><ref id="B15"><mixed-citation xmlns:xlink="http://www.w3.org/1999/xlink" xlink:type="simple">
          <person-group><name name-style="western"><surname>Holznagel</surname><given-names>WE</given-names></name><name name-style="western"><surname>Lydeard</surname><given-names>C</given-names></name></person-group> (<year>2000</year>) <article-title>A molecular phylogeny of North American <tp:taxon-name><tp:taxon-name-part taxon-name-part-type="family">Pleuroceridae</tp:taxon-name-part></tp:taxon-name> (<tp:taxon-name><tp:taxon-name-part taxon-name-part-type="class">Gastropoda</tp:taxon-name-part></tp:taxon-name>: <tp:taxon-name><tp:taxon-name-part taxon-name-part-type="superfamily">Cerithioidea</tp:taxon-name-part></tp:taxon-name>) based on mitochondrial 16S rDNA sequences.</article-title> <source>Journal of Molluscan Studies</source> <volume>66</volume>: <fpage>233</fpage>–<lpage>257</lpage>. <ext-link xlink:type="simple" ext-link-type="doi" xlink:href="10.1093/mollus/66.2.233">https://doi.org/10.1093/mollus/66.2.233</ext-link></mixed-citation></ref><ref id="B20"><mixed-citation xmlns:xlink="http://www.w3.org/1999/xlink" xlink:type="simple">
          <person-group><name name-style="western"><surname>Lee</surname><given-names>T</given-names></name><name name-style="western"><surname>Kim</surname><given-names>JJ</given-names></name><name name-style="western"><surname>Hong</surname><given-names>HC</given-names></name><name name-style="western"><surname>Burch</surname><given-names>JB</given-names></name><name name-style="western"><surname>Ó Foighil</surname><given-names>D</given-names></name></person-group> (<year>2006</year>) <article-title>Crossing the continental divide: the Columbia drainage species <italic><tp:taxon-name><tp:taxon-name-part taxon-name-part-type="genus">Juga</tp:taxon-name-part> <tp:taxon-name-part taxon-name-part-type="species">hemphili</tp:taxon-name-part></tp:taxon-name></italic> (Henderson, 1935) is a cryptic member of the eastern North American genus <italic><tp:taxon-name><tp:taxon-name-part taxon-name-part-type="genus">Elimia</tp:taxon-name-part></tp:taxon-name></italic> (<tp:taxon-name><tp:taxon-name-part taxon-name-part-type="superfamily">Cerithioidea</tp:taxon-name-part></tp:taxon-name>: <tp:taxon-name><tp:taxon-name-part taxon-name-part-type="family">Pleuroceridae</tp:taxon-name-part></tp:taxon-name>).</article-title> <source>Journal of Molluscan Studies</source> <volume>72</volume>: <fpage>314</fpage>–<lpage>317</lpage>. <ext-link xlink:type="simple" ext-link-type="doi" xlink:href="10.1093/mollus/eyl005">https://doi.org/10.1093/mollus/eyl005</ext-link></mixed-citation></ref><ref id="B27"><mixed-citation xmlns:xlink="http://www.w3.org/1999/xlink" xlink:type="simple">
          <person-group><name name-style="western"><surname>Strong</surname><given-names>EE</given-names></name><name name-style="western"><surname>Köhler</surname><given-names>F</given-names></name></person-group> (<year>2009</year>) <article-title>Morphological and molecular analysis of ‘<italic><tp:taxon-name><tp:taxon-name-part taxon-name-part-type="genus">Melania</tp:taxon-name-part> <tp:taxon-name-part taxon-name-part-type="species">jacqueti</tp:taxon-name-part></tp:taxon-name></italic>’ Dautzenberg and Fischer, 1906: from anonymous orphan to critical basal offshoot of the <tp:taxon-name><tp:taxon-name-part taxon-name-part-type="family">Semisulcospiridae</tp:taxon-name-part></tp:taxon-name> (<tp:taxon-name><tp:taxon-name-part taxon-name-part-type="class">Gastropoda</tp:taxon-name-part></tp:taxon-name>: <tp:taxon-name><tp:taxon-name-part taxon-name-part-type="superfamily">Cerithioidea</tp:taxon-name-part></tp:taxon-name>).</article-title> <source>Zoologica Scripta</source> <volume>38</volume>: <fpage>483</fpage>–<lpage>502</lpage>. <ext-link xlink:type="simple" ext-link-type="doi" xlink:href="10.1111/j.1463-6409.2008.00385.x">https://doi.org/10.1111/j.1463-6409.2008.00385.x</ext-link></mixed-citation></ref><ref id="B28"><mixed-citation xmlns:xlink="http://www.w3.org/1999/xlink" xlink:type="simple">
          <person-group><name name-style="western"><surname>Tolley-Jordan</surname><given-names>LR</given-names></name><name name-style="western"><surname>Huryn</surname><given-names>AD</given-names></name><name name-style="western"><surname>Bogan</surname><given-names>AE</given-names></name></person-group> (<year>2015</year>) <article-title>Effects of land-use change on a diverse pleurocerid snail assemblage.</article-title> <source>Aquatic Conservation: Marine and Freshwater Ecosystems</source> <volume>25</volume>: <fpage>235</fpage>–<lpage>249</lpage>. <ext-link xlink:type="simple" ext-link-type="doi" xlink:href="10.1002/aqc.2474">https://doi.org/10.1002/aqc.2474</ext-link></mixed-citation></ref><ref id="B31"><mixed-citation xmlns:xlink="http://www.w3.org/1999/xlink" xlink:type="simple">
          <person-group><name name-style="western"><surname>Whelan</surname><given-names>NV</given-names></name><name name-style="western"><surname>Johnson</surname><given-names>PD</given-names></name><name name-style="western"><surname>Harris</surname><given-names>PM</given-names></name></person-group> (<year>2015</year>) <article-title>Life-history traits and shell morphology in the genus <italic><tp:taxon-name><tp:taxon-name-part taxon-name-part-type="genus">Leptoxis</tp:taxon-name-part></tp:taxon-name></italic> Rafinesque, 1819 (<tp:taxon-name><tp:taxon-name-part taxon-name-part-type="class">Gastropoda</tp:taxon-name-part></tp:taxon-name>: <tp:taxon-name><tp:taxon-name-part taxon-name-part-type="superfamily">Cerithioidea</tp:taxon-name-part></tp:taxon-name>: <tp:taxon-name><tp:taxon-name-part taxon-name-part-type="family">Pleuroceridae</tp:taxon-name-part></tp:taxon-name>).</article-title> <source>Journal of Molluscan Studies</source> <volume>81</volume>: <fpage>85</fpage>–<lpage>95</lpage>. <ext-link xlink:type="simple" ext-link-type="doi" xlink:href="10.1093/mollus/eyu058">https://doi.org/10.1093/mollus/eyu058</ext-link></mixed-citation></ref><ref id="B30"><mixed-citation xmlns:xlink="http://www.w3.org/1999/xlink" xlink:type="simple">
          <person-group><name name-style="western"><surname>Whelan</surname><given-names>NV</given-names></name></person-group> (<year>2016</year>) <article-title>Radular morphology of extinct pleurocerids (<tp:taxon-name><tp:taxon-name-part taxon-name-part-type="class">Gastropoda</tp:taxon-name-part></tp:taxon-name>: <tp:taxon-name><tp:taxon-name-part taxon-name-part-type="superfamily">Cerithioidea</tp:taxon-name-part></tp:taxon-name>: <tp:taxon-name><tp:taxon-name-part taxon-name-part-type="family">Pleuroceridae</tp:taxon-name-part></tp:taxon-name>).</article-title> <source>American Malacological Bulletin</source> <volume>33</volume>: <fpage>221</fpage>–<lpage>226</lpage>. <ext-link xlink:type="simple" ext-link-type="doi" xlink:href="10.4003/006.033.0202">https://doi.org/10.4003/006.033.0202</ext-link></mixed-citation></ref><ref id="B29"><mixed-citation xmlns:xlink="http://www.w3.org/1999/xlink" xlink:type="simple">
          <person-group><name name-style="western"><surname>Tryon</surname><given-names>GW</given-names></name></person-group> (<year>1873</year>) <source>Land and fresh-water shells of North America part IV. <tp:taxon-name><tp:taxon-name-part taxon-name-part-type="family">Streptomatidae</tp:taxon-name-part></tp:taxon-name> (American melanians).</source> <publisher-name>Smithsonian Institution</publisher-name>, <publisher-loc>Washington</publisher-loc>, <size units="page">435 pp</size>.</mixed-citation></ref><ref id="B18"><mixed-citation xmlns:xlink="http://www.w3.org/1999/xlink" xlink:type="simple">
          <person-group><name name-style="western"><surname>Lea</surname><given-names>I</given-names></name></person-group> (<year>1861</year>) <article-title>Descriptions of new species of <italic><tp:taxon-name><tp:taxon-name-part taxon-name-part-type="genus">Schizostoma</tp:taxon-name-part></tp:taxon-name></italic>, <italic><tp:taxon-name><tp:taxon-name-part taxon-name-part-type="genus">Anculosa</tp:taxon-name-part></tp:taxon-name></italic>, and <italic><tp:taxon-name><tp:taxon-name-part taxon-name-part-type="genus">Lithasia</tp:taxon-name-part></tp:taxon-name></italic>.</article-title> <source>Proceedings of the Academy of Natural Sciences, Philadelphia</source> <volume>13</volume>: <fpage>54</fpage>–<lpage>55</lpage>.</mixed-citation></ref></ref-list></tp:taxon-treatment>
