# Supplementary material for: On the identity of Leptoxis taeniata – a misapplied name for the threatened Painted Rocksnail (Cerithioidea, Pleuroceridae)
Source: Zookeys. 2017 Sep 14;(697):21–36. doi: 10.3897/zookeys.697.14060 (PMC5673843; doi:10.3897/zookeys.697.14060)
Supplement: XML Treatment for Leptoxis picta [file zookeys.697.14060-treatment2.xml]

<!DOCTYPE tp:taxon-treatment
  PUBLIC "-//TaxonX//DTD Taxonomic Treatment Publishing DTD v0 20100105//EN" "tax-treatment-NSO.dtd">
<tp:taxon-treatment xmlns:tp="http://www.plazi.org/taxpub"><tp:treatment-meta><kwd-group><label>Taxon classification</label><kwd><named-content xmlns:xlink="http://www.w3.org/1999/xlink" content-type="kingdom">Animalia</named-content></kwd><kwd><named-content xmlns:xlink="http://www.w3.org/1999/xlink" content-type="order">Neotaenioglossa</named-content></kwd><kwd><named-content xmlns:xlink="http://www.w3.org/1999/xlink" content-type="family">Pleuroceridae</named-content></kwd></kwd-group><mixed-citation publication-type="journal"><person-group><name><surname>Whelan</surname><given-names>Nathan V.</given-names></name><name><surname>Johnson</surname><given-names>Paul D.</given-names></name><name><surname>Garner</surname><given-names>Jeffrey T.</given-names></name><name><surname>Strong</surname><given-names>Ellen E.</given-names></name></person-group><article-title>On the identity of <italic><tp:taxon-name><tp:taxon-name-part taxon-name-part-type="genus" reg="Leptoxis">Leptoxis</tp:taxon-name-part> <tp:taxon-name-part taxon-name-part-type="species" reg="taeniata">taeniata</tp:taxon-name-part></tp:taxon-name></italic> – a misapplied name for the threatened Painted Rocksnail (<tp:taxon-name><tp:taxon-name-part taxon-name-part-type="superfamily">Cerithioidea</tp:taxon-name-part></tp:taxon-name>, <tp:taxon-name><tp:taxon-name-part taxon-name-part-type="family">Pleuroceridae</tp:taxon-name-part></tp:taxon-name>)</article-title><source>Zookeys</source><day>14</day><month>9</month><year>2017</year><volume>2017</volume><issue>697</issue><fpage>21</fpage><lpage>36</lpage><pub-id pub-id-type="doi">10.3897/zookeys.697.14060</pub-id></mixed-citation></tp:treatment-meta><tp:nomenclature><tp:taxon-name>
            <tp:taxon-name-part taxon-name-part-type="genus" reg="Leptoxis">Leptoxis</tp:taxon-name-part>
            <tp:taxon-name-part taxon-name-part-type="species" reg="picta">picta</tp:taxon-name-part>
          </tp:taxon-name><tp:taxon-authority>(Conrad, 1834)</tp:taxon-authority><tp:nomenclature-citation-list><tp:nomenclature-citation><tp:taxon-name>
                <tp:taxon-name-part taxon-name-part-type="genus" reg="Anculosa">Anculosa</tp:taxon-name-part> <tp:taxon-name-part taxon-name-part-type="species" reg="picta">picta</tp:taxon-name-part></tp:taxon-name><comment>Conrad, 1834a: 343, pl. 1, fig. 16. Possible syntype <named-content xmlns:xlink="http://www.w3.org/1999/xlink" content-type="dwc:institutional_code" xlink:type="simple">MCZ</named-content> 294989 (4 spms); possible syntypes <named-content xmlns:xlink="http://www.w3.org/1999/xlink" content-type="dwc:institutional_code" xlink:type="simple">USNM</named-content> 12074 (2 spms). “Alabama River” [near Claiborne].</comment></tp:nomenclature-citation><tp:nomenclature-citation><tp:taxon-name>
                <tp:taxon-name-part taxon-name-part-type="genus" reg="Anculosa">Anculosa</tp:taxon-name-part> <tp:taxon-name-part taxon-name-part-type="species" reg="taeniata">taeniata</tp:taxon-name-part></tp:taxon-name><comment>Conrad, 1834b: 63. Lectotype <named-content xmlns:xlink="http://www.w3.org/1999/xlink" content-type="dwc:institutional_code" xlink:type="simple">ANSP</named-content> 27620 (Baker, 1964; as “27620a”); paralectotypes <named-content xmlns:xlink="http://www.w3.org/1999/xlink" content-type="dwc:institutional_code" xlink:type="simple">ANSP</named-content> 413583 (3 spms; formerly 27620); paralectotypes <named-content xmlns:xlink="http://www.w3.org/1999/xlink" content-type="dwc:institutional_code" xlink:type="simple">MCZ</named-content> 294987 (4 spms); possible paralectotype <named-content xmlns:xlink="http://www.w3.org/1999/xlink" content-type="dwc:institutional_code" xlink:type="simple">NHMUK</named-content> uncatalogued (1 spm). “Alabama River at Claiborne.”</comment></tp:nomenclature-citation><tp:nomenclature-citation><tp:taxon-name>
                </tp:taxon-name><comment>Other references:
              <tp:taxon-name>
                <tp:taxon-name-part taxon-name-part-type="genus" reg="Leptoxis">Leptoxis</tp:taxon-name-part> <tp:taxon-name-part taxon-name-part-type="species" reg="picta">picta</tp:taxon-name-part></tp:taxon-name>
              —Haldeman 1848: 3, figs. 74–80; <xref ref-type="bibr" rid="B5">Burch and Tottenham 1980</xref>: 154, fig. 476; <xref ref-type="bibr" rid="B4">Burch 1982</xref>: 42, fig. 476; <xref ref-type="bibr" rid="B21">Lydeard et al. 1997</xref>: 117–128; <xref ref-type="bibr" rid="B9">Dillon and Lydeard 1998</xref>: 113–121, fig. 2; <xref ref-type="bibr" rid="B15">Holznagel and Lydeard 2000</xref>: 233–257; <xref ref-type="bibr" rid="B20">Lee et al. 2006</xref>: 314–317; <xref ref-type="bibr" rid="B27">Strong and Köhler 2009</xref>: 483–502; <xref ref-type="bibr" rid="B28">Tolley-Jordan et al. 2015</xref>: 235–249; <xref ref-type="bibr" rid="B31">Whelan et al. 2015</xref>: 85–95, fig. 4.</comment></tp:nomenclature-citation><tp:nomenclature-citation><tp:taxon-name>
                <tp:taxon-name-part taxon-name-part-type="genus" reg="Anculosa">Anculosa</tp:taxon-name-part> <tp:taxon-name-part taxon-name-part-type="species" reg="picta">picta</tp:taxon-name-part></tp:taxon-name><comment>—<xref ref-type="bibr" rid="B29">Tryon 1873</xref>: 415–417, figs. 829–830; <xref ref-type="bibr" rid="B11">Goodrich 1922</xref>: 14-15, figs. 34, 35;</comment></tp:nomenclature-citation></tp:nomenclature-citation-list></tp:nomenclature><tp:treatment-sec sec-type="material" id="SECID0EI3AG"><title>Other material examined.</title><p>
            <named-content xmlns:xlink="http://www.w3.org/1999/xlink" content-type="dwc:institutional_code" xlink:type="simple">ANSP</named-content> 120760, Alabama River, Alabama; <named-content xmlns:xlink="http://www.w3.org/1999/xlink" content-type="dwc:institutional_code" xlink:type="simple">ANSP</named-content> 85033, Cahaba River, Alabama; <named-content xmlns:xlink="http://www.w3.org/1999/xlink" content-type="dwc:institutional_code" xlink:type="simple">ANSP</named-content> 163024, Cahaba River, Lilly Shoals, Bibb County, Alabama (~<named-content xmlns:xlink="http://www.w3.org/1999/xlink" content-type="dwc:verbatimCoordinates" xlink:type="simple"><named-content content-type="geo-json" specific-use="{&#34;type&#34;:&#34;Point&#34;,&#34;coordinates&#34;:[-87.036500,33.155200]}" id="NCID0EA4AG" xlink:type="simple">33.1552°N, 87.0365°W</named-content></named-content>); <named-content xmlns:xlink="http://www.w3.org/1999/xlink" content-type="dwc:institutional_code" xlink:type="simple">ANSP</named-content> 65451, Alabama River at Claiborne, Monroe County, Alabama (<named-content xmlns:xlink="http://www.w3.org/1999/xlink" content-type="dwc:verbatimCoordinates" xlink:type="simple"><named-content content-type="geo-json" specific-use="{&#34;type&#34;:&#34;Point&#34;,&#34;coordinates&#34;:[-87.514200,31.551200]}" id="NCID0EN4AG" xlink:type="simple">31.5512°N, 87.5142°W</named-content></named-content>); <named-content xmlns:xlink="http://www.w3.org/1999/xlink" content-type="dwc:institutional_code" xlink:type="simple">ANSP</named-content> 187076, Alabama River at Claiborne, Monroe County, Alabama (<named-content xmlns:xlink="http://www.w3.org/1999/xlink" content-type="dwc:verbatimCoordinates" xlink:type="simple"><named-content content-type="geo-json" specific-use="{&#34;type&#34;:&#34;Point&#34;,&#34;coordinates&#34;:[-87.514200,31.551200]}" id="NCID0E14AG" xlink:type="simple">31.5512°N, 87.5142°W</named-content></named-content>); <named-content xmlns:xlink="http://www.w3.org/1999/xlink" content-type="dwc:institutional_code" xlink:type="simple">UF</named-content> 81414, Alabama River at Selma, Dallas County, Alabama (~<named-content xmlns:xlink="http://www.w3.org/1999/xlink" content-type="dwc:verbatimCoordinates" xlink:type="simple"><named-content content-type="geo-json" specific-use="{&#34;type&#34;:&#34;Point&#34;,&#34;coordinates&#34;:[-87.019000,32.404900]}" id="NCID0EH5AG" xlink:type="simple">32.4049°N, 87.0190°W</named-content></named-content>); <named-content xmlns:xlink="http://www.w3.org/1999/xlink" content-type="dwc:institutional_code" xlink:type="simple">UF</named-content> 82371, Alabama River, Alabama; <named-content xmlns:xlink="http://www.w3.org/1999/xlink" content-type="dwc:institutional_code" xlink:type="simple">UMMZ</named-content> 10175, Alabama River at Selma, Dallas County, Alabama (~<named-content xmlns:xlink="http://www.w3.org/1999/xlink" content-type="dwc:verbatimCoordinates" xlink:type="simple"><named-content content-type="geo-json" specific-use="{&#34;type&#34;:&#34;Point&#34;,&#34;coordinates&#34;:[-87.019000,32.404900]}" id="NCID0EZ5AG" xlink:type="simple">32.4049°N, 87.0190°W</named-content></named-content>); UMMZ39983, Alabama River at Selma, Dallas County, Alabama (~<named-content xmlns:xlink="http://www.w3.org/1999/xlink" content-type="dwc:verbatimCoordinates" xlink:type="simple"><named-content content-type="geo-json" specific-use="{&#34;type&#34;:&#34;Point&#34;,&#34;coordinates&#34;:[-87.019000,32.404900]}" id="NCID0EB6AG" xlink:type="simple">32.4049°N, 87.0190°W</named-content></named-content>); <named-content xmlns:xlink="http://www.w3.org/1999/xlink" content-type="dwc:institutional_code" xlink:type="simple">UMMZ</named-content> 57813, Cahaba River, 19.3 KM W of Selma, Dallas County, Alabama; <named-content xmlns:xlink="http://www.w3.org/1999/xlink" content-type="dwc:institutional_code" xlink:type="simple">USNM</named-content> 507433, Alabama River at Claiborne, Monroe County, Alabama (<named-content xmlns:xlink="http://www.w3.org/1999/xlink" content-type="dwc:verbatimCoordinates" xlink:type="simple"><named-content content-type="geo-json" specific-use="{&#34;type&#34;:&#34;Point&#34;,&#34;coordinates&#34;:[-87.514200,31.551200]}" id="NCID0ET6AG" xlink:type="simple">31.5512°N, 87.5142°W</named-content></named-content>) ; <named-content xmlns:xlink="http://www.w3.org/1999/xlink" content-type="dwc:institutional_code" xlink:type="simple">USNM</named-content> 525014, Alabama River at Claiborne, Monroe County, Alabama (<named-content xmlns:xlink="http://www.w3.org/1999/xlink" content-type="dwc:verbatimCoordinates" xlink:type="simple"><named-content content-type="geo-json" specific-use="{&#34;type&#34;:&#34;Point&#34;,&#34;coordinates&#34;:[-87.514200,31.551200]}" id="NCID0EAABG" xlink:type="simple">31.5512°N, 87.5142°W</named-content></named-content>) ; <named-content xmlns:xlink="http://www.w3.org/1999/xlink" content-type="dwc:institutional_code" xlink:type="simple">USNM</named-content> 121232, Alabama River at Selma, Dallas County, Alabama (~<named-content xmlns:xlink="http://www.w3.org/1999/xlink" content-type="dwc:verbatimCoordinates" xlink:type="simple"><named-content content-type="geo-json" specific-use="{&#34;type&#34;:&#34;Point&#34;,&#34;coordinates&#34;:[-87.019000,32.404900]}" id="NCID0ENABG" xlink:type="simple">32.4049°N, 87.0190°W</named-content></named-content>); <named-content xmlns:xlink="http://www.w3.org/1999/xlink" content-type="dwc:institutional_code" xlink:type="simple">USNM</named-content> 519212, Alabama River at Selma, Dallas County, Alabama (~<named-content xmlns:xlink="http://www.w3.org/1999/xlink" content-type="dwc:verbatimCoordinates" xlink:type="simple"><named-content content-type="geo-json" specific-use="{&#34;type&#34;:&#34;Point&#34;,&#34;coordinates&#34;:[-87.019000,32.404900]}" id="NCID0E1ABG" xlink:type="simple">32.4049°N, 87.0190°W</named-content></named-content>); <named-content xmlns:xlink="http://www.w3.org/1999/xlink" content-type="dwc:institutional_code" xlink:type="simple">USNM</named-content> 1437744, Alabama River downstream of Benton boat ramp, Lowndes-Autauga Counties, Alabama (<named-content xmlns:xlink="http://www.w3.org/1999/xlink" content-type="dwc:verbatimCoordinates" xlink:type="simple"><named-content content-type="geo-json" specific-use="{&#34;type&#34;:&#34;Point&#34;,&#34;coordinates&#34;:[-86.821500,32.321400]}" id="NCID0EHBBG" xlink:type="simple">32.3214°N, 86.8215°W</named-content></named-content>); <named-content xmlns:xlink="http://www.w3.org/1999/xlink" content-type="dwc:institutional_code" xlink:type="simple">USNM</named-content> 1437745, Alabama River downstream of Benton boat ramp, Lowndes-Autauga Counties, Alabama (<named-content xmlns:xlink="http://www.w3.org/1999/xlink" content-type="dwc:verbatimCoordinates" xlink:type="simple"><named-content content-type="geo-json" specific-use="{&#34;type&#34;:&#34;Point&#34;,&#34;coordinates&#34;:[-86.821500,32.321400]}" id="NCID0EUBBG" xlink:type="simple">32.3214°N, 86.8215°W</named-content></named-content>); <named-content xmlns:xlink="http://www.w3.org/1999/xlink" content-type="dwc:institutional_code" xlink:type="simple">USNM</named-content> 1437749, Alabama River downstream of Benton boat ramp, Dallas-Autauga Counties, Alabama (<named-content xmlns:xlink="http://www.w3.org/1999/xlink" content-type="dwc:verbatimCoordinates" xlink:type="simple"><named-content content-type="geo-json" specific-use="{&#34;type&#34;:&#34;Point&#34;,&#34;coordinates&#34;:[-86.822000,32.322600]}" id="NCID0EBCBG" xlink:type="simple">32.3226°N, 86.8220°W</named-content></named-content>); <named-content xmlns:xlink="http://www.w3.org/1999/xlink" content-type="dwc:institutional_code" xlink:type="simple">USNM</named-content> 1437746, Alabama River at river mile 231.5, Dallas-Autauga Counties, Alabama (<named-content xmlns:xlink="http://www.w3.org/1999/xlink" content-type="dwc:verbatimCoordinates" xlink:type="simple"><named-content content-type="geo-json" specific-use="{&#34;type&#34;:&#34;Point&#34;,&#34;coordinates&#34;:[-86.815900,32.341300]}" id="NCID0EOCBG" xlink:type="simple">32.3413°N, 86.8159°W</named-content></named-content>); <named-content xmlns:xlink="http://www.w3.org/1999/xlink" content-type="dwc:institutional_code" xlink:type="simple">USNM</named-content> 1437750, Alabama River at river mile 70.5, Monroe County, Alabama (<named-content xmlns:xlink="http://www.w3.org/1999/xlink" content-type="dwc:verbatimCoordinates" xlink:type="simple"><named-content content-type="geo-json" specific-use="{&#34;type&#34;:&#34;Point&#34;,&#34;coordinates&#34;:[-87.541500,31.591400]}" id="NCID0E2CBG" xlink:type="simple">31.5914°N, 87.5415°W</named-content></named-content>); <named-content xmlns:xlink="http://www.w3.org/1999/xlink" content-type="dwc:institutional_code" xlink:type="simple">USNM</named-content> 1437758, Alabama River at river mile 223.7, Dallas-Autauga Counties, Alabama (<named-content xmlns:xlink="http://www.w3.org/1999/xlink" content-type="dwc:verbatimCoordinates" xlink:type="simple"><named-content content-type="geo-json" specific-use="{&#34;type&#34;:&#34;Point&#34;,&#34;coordinates&#34;:[-86.830800,32.429900]}" id="NCID0EIDBG" xlink:type="simple">32.4299°N, 86.8308°W</named-content></named-content>); <named-content xmlns:xlink="http://www.w3.org/1999/xlink" content-type="dwc:institutional_code" xlink:type="simple">USNM</named-content> 1437747, Alabama River at river mile 224.7, Dallas-Autauga Counties, Alabama (<named-content xmlns:xlink="http://www.w3.org/1999/xlink" content-type="dwc:verbatimCoordinates" xlink:type="simple"><named-content content-type="geo-json" specific-use="{&#34;type&#34;:&#34;Point&#34;,&#34;coordinates&#34;:[-86.833700,32.421000]}" id="NCID0EVDBG" xlink:type="simple">32.4210°N, 86.8337°W</named-content></named-content>); <named-content xmlns:xlink="http://www.w3.org/1999/xlink" content-type="dwc:institutional_code" xlink:type="simple">USNM</named-content> 1437748, Alabama River at river mile 226.5, Dallas-Autauga Counties (<named-content xmlns:xlink="http://www.w3.org/1999/xlink" content-type="dwc:verbatimCoordinates" xlink:type="simple"><named-content content-type="geo-json" specific-use="{&#34;type&#34;:&#34;Point&#34;,&#34;coordinates&#34;:[-86.846300,32.406400]}" id="NCID0ECEBG" xlink:type="simple">32.4064°N, 86.8463°W</named-content></named-content>); <!--PageBreak--><named-content xmlns:xlink="http://www.w3.org/1999/xlink" content-type="dwc:institutional_code" xlink:type="simple">USNM</named-content> 1437759, Alabama River at river mile 227.0, Dallas-Autauga Counties, Alabama (<named-content xmlns:xlink="http://www.w3.org/1999/xlink" content-type="dwc:verbatimCoordinates" xlink:type="simple"><named-content content-type="geo-json" specific-use="{&#34;type&#34;:&#34;Point&#34;,&#34;coordinates&#34;:[-96.837500,32.394100]}" id="NCID0EQEBG" xlink:type="simple">32.3941°N, 96.8375°W</named-content></named-content>); <named-content xmlns:xlink="http://www.w3.org/1999/xlink" content-type="dwc:institutional_code" xlink:type="simple">USNM</named-content> 1437753, Alabama River at river mile 46, Clarke-Monroe Counties, Alabama (<named-content xmlns:xlink="http://www.w3.org/1999/xlink" content-type="dwc:verbatimCoordinates" xlink:type="simple"><named-content content-type="geo-json" specific-use="{&#34;type&#34;:&#34;Point&#34;,&#34;coordinates&#34;:[-87.645200,31.427400]}" id="NCID0E4EBG" xlink:type="simple">31.4274°N, 87.6452°W</named-content></named-content>); <named-content xmlns:xlink="http://www.w3.org/1999/xlink" content-type="dwc:institutional_code" xlink:type="simple">USNM</named-content> 1437754, Alabama River at river mile 51.5, Clarke-Monroe Counties, Alabama (<named-content xmlns:xlink="http://www.w3.org/1999/xlink" content-type="dwc:verbatimCoordinates" xlink:type="simple"><named-content content-type="geo-json" specific-use="{&#34;type&#34;:&#34;Point&#34;,&#34;coordinates&#34;:[-87.571600,31.437200]}" id="NCID0EKFBG" xlink:type="simple">31.4372°N, 87.5716°W</named-content></named-content>); <named-content xmlns:xlink="http://www.w3.org/1999/xlink" content-type="dwc:institutional_code" xlink:type="simple">USNM</named-content> 1437756, Alabama River at river mile 54.6, Clarke-Monroe Counties, Alabama (<named-content xmlns:xlink="http://www.w3.org/1999/xlink" content-type="dwc:verbatimCoordinates" xlink:type="simple"><named-content content-type="geo-json" specific-use="{&#34;type&#34;:&#34;Point&#34;,&#34;coordinates&#34;:[-87.562000,31.473400]}" id="NCID0EXFBG" xlink:type="simple">31.4734°N, 87.5620°W</named-content></named-content>); <named-content xmlns:xlink="http://www.w3.org/1999/xlink" content-type="dwc:institutional_code" xlink:type="simple">USNM</named-content> 1437761, Alabama River at river mile 58.0, Clarke-Monroe Counties, Alabama (<named-content xmlns:xlink="http://www.w3.org/1999/xlink" content-type="dwc:verbatimCoordinates" xlink:type="simple"><named-content content-type="geo-json" specific-use="{&#34;type&#34;:&#34;Point&#34;,&#34;coordinates&#34;:[-87.612500,31.505100]}" id="NCID0EEGBG" xlink:type="simple">31.5051°N, 87.6125°W</named-content></named-content>); <named-content xmlns:xlink="http://www.w3.org/1999/xlink" content-type="dwc:institutional_code" xlink:type="simple">USNM</named-content> 1437755, Alabama River at river mile 59.7, Clarke-Monroe Counties, Alabama (<named-content xmlns:xlink="http://www.w3.org/1999/xlink" content-type="dwc:verbatimCoordinates" xlink:type="simple"><named-content content-type="geo-json" specific-use="{&#34;type&#34;:&#34;Point&#34;,&#34;coordinates&#34;:[-87.620500,31.519600]}" id="NCID0ERGBG" xlink:type="simple">31.5196°N, 87.6205°W</named-content></named-content>); <named-content xmlns:xlink="http://www.w3.org/1999/xlink" content-type="dwc:institutional_code" xlink:type="simple">USNM</named-content> 1437760, Alabama River at river mile 64.3, Monroe County, Alabama (<named-content xmlns:xlink="http://www.w3.org/1999/xlink" content-type="dwc:verbatimCoordinates" xlink:type="simple"><named-content content-type="geo-json" specific-use="{&#34;type&#34;:&#34;Point&#34;,&#34;coordinates&#34;:[-87.561100,31.555900]}" id="NCID0E5GBG" xlink:type="simple">31.5559°N, 87.5611°W</named-content></named-content>); <named-content xmlns:xlink="http://www.w3.org/1999/xlink" content-type="dwc:institutional_code" xlink:type="simple">USNM</named-content> 1437757, Alabama River at river mile 75.0, Monroe County, Alabama (<named-content xmlns:xlink="http://www.w3.org/1999/xlink" content-type="dwc:verbatimCoordinates" xlink:type="simple"><named-content content-type="geo-json" specific-use="{&#34;type&#34;:&#34;Point&#34;,&#34;coordinates&#34;:[-87.539100,31.589800]}" id="NCID0ELHBG" xlink:type="simple">31.5898°N, 87.5391°W</named-content></named-content>); <named-content xmlns:xlink="http://www.w3.org/1999/xlink" content-type="dwc:institutional_code" xlink:type="simple">USNM</named-content> 1437752, Alabama River at river mile 75.8, Monroe County, Alabama (<named-content xmlns:xlink="http://www.w3.org/1999/xlink" content-type="dwc:verbatimCoordinates" xlink:type="simple"><named-content content-type="geo-json" specific-use="{&#34;type&#34;:&#34;Point&#34;,&#34;coordinates&#34;:[-87.540700,31.592300]}" id="NCID0EYHBG" xlink:type="simple">31.5923°N, 87.5407°W</named-content></named-content>); <named-content xmlns:xlink="http://www.w3.org/1999/xlink" content-type="dwc:institutional_code" xlink:type="simple">USNM</named-content> 1437743, Alabama River at river mile 128.6, Wilcox County, Alabama (<named-content xmlns:xlink="http://www.w3.org/1999/xlink" content-type="dwc:verbatimCoordinates" xlink:type="simple"><named-content content-type="geo-json" specific-use="{&#34;type&#34;:&#34;Point&#34;,&#34;coordinates&#34;:[-87.411800,32.040900]}" id="NCID0EFIBG" xlink:type="simple">32.0409°N, 87.4118°W</named-content></named-content>); <named-content xmlns:xlink="http://www.w3.org/1999/xlink" content-type="dwc:institutional_code" xlink:type="simple">USNM</named-content> 1437744, Alabama River at river mile 233.0, Lowndes-Autauga Counties, Alabama (<named-content xmlns:xlink="http://www.w3.org/1999/xlink" content-type="dwc:verbatimCoordinates" xlink:type="simple"><named-content content-type="geo-json" specific-use="{&#34;type&#34;:&#34;Point&#34;,&#34;coordinates&#34;:[-86.821500,32.321400]}" id="NCID0ESIBG" xlink:type="simple">32.3214°N, 86.8215°W</named-content></named-content>); <named-content xmlns:xlink="http://www.w3.org/1999/xlink" content-type="dwc:institutional_code" xlink:type="simple">USNM</named-content> 1437751, Alabama River 2.4 KM downstream of US Highway 84 bridge, Monroe County, Alabama (<named-content xmlns:xlink="http://www.w3.org/1999/xlink" content-type="dwc:verbatimCoordinates" xlink:type="simple"><named-content content-type="geo-json" specific-use="{&#34;type&#34;:&#34;Point&#34;,&#34;coordinates&#34;:[-87.536700,31.545500]}" id="NCID0E6IBG" xlink:type="simple">31.5455°N, 87.5367°W</named-content></named-content>).</p></tp:treatment-sec><tp:treatment-sec sec-type="diagnosis" id="SECID0EEJBG"><title>Diagnosis.</title><p>Shell globose, larger shells elongately globose, two to three whorls, spire reduced to obsolete. Reddish brown spiral bands typically present on smaller shells, often faded on larger shells, usually four in number, often interrupted. Head-foot and mantle pigmented orange, mottled with black. Egg clutches spiral, 10-11 eggs per clutch on average, with minimal organic and/or inorganic matter incorporated into external casings.</p></tp:treatment-sec><tp:treatment-sec sec-type="distribution" id="SECID0EJJBG"><title>Historical distribution.</title><p>Alabama River from Claiborne, Alabama, upstream to mouth of Coosa River. Coosa River below Wetumpka. <xref ref-type="bibr" rid="B11">Goodrich (1922)</xref> reported <italic><tp:taxon-name><tp:taxon-name-part taxon-name-part-type="genus" reg="Leptoxis">L.</tp:taxon-name-part> <tp:taxon-name-part taxon-name-part-type="species" reg="picta">picta</tp:taxon-name-part></tp:taxon-name></italic> from as far upstream as bars of the Coosa River below Wetumpka; although we have not examined any lots of <italic><tp:taxon-name><tp:taxon-name-part taxon-name-part-type="genus" reg="Leptoxis">L.</tp:taxon-name-part> <tp:taxon-name-part taxon-name-part-type="species" reg="picta">picta</tp:taxon-name-part></tp:taxon-name></italic> from the Coosa River, we consider this record reliable as it is below the Fall Line. In the Cahaba River, from its confluence with the Alabama River upstream to Lily Shoals in Bibb County, Alabama.</p></tp:treatment-sec><tp:treatment-sec sec-type="distribution" id="SECID0EJKBG"><title>Current distribution.</title><p>Disjunct populations in the Alabama River from river mile 46.0 in Monroe-Clarke counties, upstream to approximately river mile 231.5, near the Lowndes/Dallas county line. One recently reintroduced population in the Cahaba River at Centreville, Bibb County, Alabama (P.D. Johnson <italic>unpublished data</italic>.)</p></tp:treatment-sec><tp:treatment-sec sec-type="remarks" id="SECID0ERKBG"><title>Remarks.</title><p>
            <xref ref-type="bibr" rid="B3">Baker (1964)</xref> doubtfully listed <named-content xmlns:xlink="http://www.w3.org/1999/xlink" content-type="dwc:institutional_code" xlink:type="simple">ANSP</named-content> “120960a?” (<italic>sic</italic>, error for 120760a; now <named-content xmlns:xlink="http://www.w3.org/1999/xlink" content-type="dwc:institutional_code" xlink:type="simple">ANSP</named-content> 120760) as the possible “TOM” of <italic><tp:taxon-name><tp:taxon-name-part taxon-name-part-type="genus" reg="Leptoxis">L.</tp:taxon-name-part> <tp:taxon-name-part taxon-name-part-type="species" reg="picta">picta</tp:taxon-name-part></tp:taxon-name></italic> from among a lot of 16 specimens. Baker stated “TOM” as meaning, “type because only one example was included in the original description, or was indicated by only one set of dimensions (of course the first) or by reference to a (cited) illustration(s) of only one shell, in the definition proper, exclusive of additional remarks.” He considered use of this abbreviation as a “type by subsequent selection” (<xref ref-type="bibr" rid="B2">Baker 1963</xref>: 191). Consequently, his use of the abbreviation “TOM” could be a valid lectotype designation under certain circumstances. However, as Baker placed a question mark after the catalogue number indicating uncertainty that the specimen selected was the type by original measurement, he did not unambiguously select a specimen to act as the name bearing type as required by Art. 74.5 (<abbrev xmlns:xlink="http://www.w3.org/1999/xlink" xlink:title="International Code of Zoological Nomenclature" id="ABBRID0EWLBG" xlink:type="simple">ICZN</abbrev>) and <!--PageBreak-->hence this does not constitute a valid lectotype designation. Furthermore, there is no evidence that the lot has any type status; it originated from the Wheatley collection via the University of Pennsylvania and there is no evidence on the labels or in the original <named-content xmlns:xlink="http://www.w3.org/1999/xlink" content-type="dwc:institutional_code" xlink:type="simple">ANSP</named-content> ledger that the lot was obtained from Conrad. It is possible that Baker knew that Wheatley received material from Conrad, but the original label is not in Conrad’s handwriting (G. Rosenberg, pers. comm.). Despite Conrad stating that the type material had been deposited in the <named-content xmlns:xlink="http://www.w3.org/1999/xlink" content-type="dwc:institutional_code" xlink:type="simple">ANSP</named-content>, we have been unable to locate any other possible type material during several searches of the collections. <named-content xmlns:xlink="http://www.w3.org/1999/xlink" content-type="dwc:institutional_code" xlink:type="simple">USNM</named-content> 12074 (Fig. <xref ref-type="fig" rid="F5">5A, B</xref>) and <named-content xmlns:xlink="http://www.w3.org/1999/xlink" content-type="dwc:institutional_code" xlink:type="simple">MCZ</named-content> 294989 (Fig. <xref ref-type="fig" rid="F5">5C</xref>) both resemble the shell figured by Conrad and have labels indicating they were received from Conrad. However, both lots are accompanied by labels bearing the less-specific locality Alabama, rather than Alabama River or Alabama River at Claiborne. Moreover, as mentioned, the possible syntypes were not found in <named-content xmlns:xlink="http://www.w3.org/1999/xlink" content-type="dwc:institutional_code" xlink:type="simple">ANSP</named-content>, the stated repository of the types. Consequently, it is possible that neither <named-content xmlns:xlink="http://www.w3.org/1999/xlink" content-type="dwc:institutional_code" xlink:type="simple">MCZ</named-content> 294989 nor <named-content xmlns:xlink="http://www.w3.org/1999/xlink" content-type="dwc:institutional_code" xlink:type="simple">USNM</named-content> 12074 are syntypical and so we refrain from designating a lectotype.</p><p>
            <xref ref-type="bibr" rid="B29">Tryon (1873)</xref> considered both <italic><tp:taxon-name><tp:taxon-name-part taxon-name-part-type="genus" reg="Leptoxis">Leptoxis</tp:taxon-name-part> <tp:taxon-name-part taxon-name-part-type="species" reg="foremani">foremani</tp:taxon-name-part></tp:taxon-name></italic> (Lea, 1843) and <italic><tp:taxon-name><tp:taxon-name-part taxon-name-part-type="genus" reg="Leptoxis">L.</tp:taxon-name-part> <tp:taxon-name-part taxon-name-part-type="species" reg="flammata">flammata</tp:taxon-name-part></tp:taxon-name></italic> (Lea, 1843) to be synonyms of <italic><tp:taxon-name><tp:taxon-name-part taxon-name-part-type="genus" reg="Leptoxis">L.</tp:taxon-name-part> <tp:taxon-name-part taxon-name-part-type="species" reg="picta">picta</tp:taxon-name-part></tp:taxon-name></italic>. <xref ref-type="bibr" rid="B5">Burch and Tottenham (1980)</xref> restored <italic><tp:taxon-name><tp:taxon-name-part taxon-name-part-type="genus" reg="Leptoxis">L.</tp:taxon-name-part> <tp:taxon-name-part taxon-name-part-type="species" reg="foremani">foremani</tp:taxon-name-part></tp:taxon-name></italic> to species status, but retained <italic><tp:taxon-name><tp:taxon-name-part taxon-name-part-type="genus" reg="Leptoxis">L.</tp:taxon-name-part> <tp:taxon-name-part taxon-name-part-type="species" reg="flammata">flammata</tp:taxon-name-part></tp:taxon-name></italic> as a synonym of <italic><tp:taxon-name><tp:taxon-name-part taxon-name-part-type="genus" reg="Leptoxis">L.</tp:taxon-name-part> <tp:taxon-name-part taxon-name-part-type="species" reg="picta">picta</tp:taxon-name-part></tp:taxon-name></italic>. Both <italic><tp:taxon-name><tp:taxon-name-part taxon-name-part-type="genus" reg="Leptoxis">L.</tp:taxon-name-part> <tp:taxon-name-part taxon-name-part-type="species" reg="picta">picta</tp:taxon-name-part></tp:taxon-name></italic> and <italic><tp:taxon-name><tp:taxon-name-part taxon-name-part-type="genus" reg="Leptoxis">L.</tp:taxon-name-part> <tp:taxon-name-part taxon-name-part-type="species" reg="foremani">foremani</tp:taxon-name-part></tp:taxon-name></italic> are reciprocally monophyletic and valid species (<xref ref-type="bibr" rid="B31">Whelan et al. 2015</xref>). However, based on shell morphology we here consider <italic><tp:taxon-name><tp:taxon-name-part taxon-name-part-type="genus" reg="Leptoxis">L.</tp:taxon-name-part> <tp:taxon-name-part taxon-name-part-type="species" reg="flammata">flammata</tp:taxon-name-part></tp:taxon-name></italic> and <italic><tp:taxon-name><tp:taxon-name-part taxon-name-part-type="genus" reg="Leptoxis">L.</tp:taxon-name-part> <tp:taxon-name-part taxon-name-part-type="species" reg="foremani">foremani</tp:taxon-name-part></tp:taxon-name></italic> to be synonyms. As both were described concurrently (<xref ref-type="bibr" rid="B17">Lea 1843</xref>), we here take the right of First Reviser (<abbrev xmlns:xlink="http://www.w3.org/1999/xlink" xlink:title="International Code of Zoological Nomenclature" id="ABBRID0EHRBG" xlink:type="simple">ICZN</abbrev> Art. 24.2) and establish the priority of <italic><tp:taxon-name><tp:taxon-name-part taxon-name-part-type="genus" reg="Leptoxis">L.</tp:taxon-name-part> <tp:taxon-name-part taxon-name-part-type="species" reg="foremani">foremani</tp:taxon-name-part></tp:taxon-name></italic> over <italic><tp:taxon-name><tp:taxon-name-part taxon-name-part-type="genus" reg="Leptoxis">L.</tp:taxon-name-part> <tp:taxon-name-part taxon-name-part-type="species" reg="flammata">flammata</tp:taxon-name-part></tp:taxon-name></italic>, making <italic><tp:taxon-name><tp:taxon-name-part taxon-name-part-type="genus" reg="Leptoxis">L.</tp:taxon-name-part> <tp:taxon-name-part taxon-name-part-type="species" reg="flammata">flammata</tp:taxon-name-part></tp:taxon-name></italic> a subjective junior synonym of <italic><tp:taxon-name><tp:taxon-name-part taxon-name-part-type="genus" reg="Leptoxis">L.</tp:taxon-name-part> <tp:taxon-name-part taxon-name-part-type="species" reg="foremani">foremani</tp:taxon-name-part></tp:taxon-name></italic>. <italic><tp:taxon-name><tp:taxon-name-part taxon-name-part-type="genus" reg="Leptoxis">Leptoxis</tp:taxon-name-part> <tp:taxon-name-part taxon-name-part-type="species" reg="zebra">zebra</tp:taxon-name-part></tp:taxon-name></italic> (Anthony, 1860) was also considered by <xref ref-type="bibr" rid="B29">Tryon (1873)</xref> to be a synonym of <italic><tp:taxon-name><tp:taxon-name-part taxon-name-part-type="genus" reg="Leptoxis">L.</tp:taxon-name-part> <tp:taxon-name-part taxon-name-part-type="species" reg="picta">picta</tp:taxon-name-part></tp:taxon-name></italic>, but the type material (<named-content xmlns:xlink="http://www.w3.org/1999/xlink" content-type="dwc:institutional_code" xlink:type="simple">MCZ</named-content> 161794, see shells photographs on FigShare, <ext-link xmlns:xlink="http://www.w3.org/1999/xlink" xlink:type="simple" ext-link-type="doi" xlink:href="10.6084/m9.figshare.5084272.v1">https://doi.org/10.6084/m9.figshare.5084272.v1)</ext-link> resembles <italic><tp:taxon-name><tp:taxon-name-part taxon-name-part-type="genus" reg="Leptoxis">L.</tp:taxon-name-part> <tp:taxon-name-part taxon-name-part-type="species" reg="foremani">foremani</tp:taxon-name-part></tp:taxon-name></italic>. Consequently, we here consider <italic><tp:taxon-name><tp:taxon-name-part taxon-name-part-type="genus" reg="Leptoxis">L.</tp:taxon-name-part> <tp:taxon-name-part taxon-name-part-type="species" reg="zebra">zebra</tp:taxon-name-part></tp:taxon-name></italic> also to be a junior synonym of <italic><tp:taxon-name><tp:taxon-name-part taxon-name-part-type="genus" reg="Leptoxis">L.</tp:taxon-name-part> <tp:taxon-name-part taxon-name-part-type="species" reg="foremani">foremani</tp:taxon-name-part></tp:taxon-name></italic>.</p></tp:treatment-sec><tp:treatment-sec><!--Section generated to contain objects referenced in tp:taxon-treatment.--><fig id="F5" position="float" orientation="portrait"><label>Figure 5.</label><caption><p>Type and topotypic material of <italic><tp:taxon-name><tp:taxon-name-part taxon-name-part-type="genus" reg="Leptoxis">L.</tp:taxon-name-part> <tp:taxon-name-part taxon-name-part-type="species" reg="picta">picta</tp:taxon-name-part></tp:taxon-name></italic> and its synonym <italic><tp:taxon-name><tp:taxon-name-part taxon-name-part-type="genus" reg="Leptoxis">L.</tp:taxon-name-part> <tp:taxon-name-part taxon-name-part-type="species" reg="taeniata">taeniata</tp:taxon-name-part></tp:taxon-name></italic>. <bold>A, B</bold> <abbrev xmlns:xlink="http://www.w3.org/1999/xlink" content-type="institution" xlink:title="National Museum of Natural History" id="ABBRID0ENJAE" xlink:type="simple">USNM</abbrev> 12074, <italic><tp:taxon-name><tp:taxon-name-part taxon-name-part-type="genus" reg="Anculosa">Anculosa</tp:taxon-name-part> <tp:taxon-name-part taxon-name-part-type="species" reg="picta">picta</tp:taxon-name-part></tp:taxon-name></italic> Conrad, 1834 (possible syntypes) <bold>C</bold> <named-content xmlns:xlink="http://www.w3.org/1999/xlink" content-type="dwc:institutional_code" xlink:type="simple">MCZ</named-content> 294989, <italic><tp:taxon-name><tp:taxon-name-part taxon-name-part-type="genus" reg="Anculosa">Anculosa</tp:taxon-name-part> <tp:taxon-name-part taxon-name-part-type="species" reg="picta">picta</tp:taxon-name-part></tp:taxon-name></italic> Conrad, 1834 (possible syntype) <bold>D</bold> <named-content xmlns:xlink="http://www.w3.org/1999/xlink" content-type="dwc:institutional_code" xlink:type="simple">NHMUK</named-content> uncatalogued, <italic><tp:taxon-name><tp:taxon-name-part taxon-name-part-type="genus" reg="Anculosa">Anculosa</tp:taxon-name-part> <tp:taxon-name-part taxon-name-part-type="species" reg="taeniata">taeniata</tp:taxon-name-part></tp:taxon-name></italic> Conrad, 1834 (possible paralectotype) <bold>E</bold> <named-content xmlns:xlink="http://www.w3.org/1999/xlink" content-type="dwc:institutional_code" xlink:type="simple">MCZ</named-content> 294987, <italic><tp:taxon-name><tp:taxon-name-part taxon-name-part-type="genus" reg="Anculosa">Anculosa</tp:taxon-name-part> <tp:taxon-name-part taxon-name-part-type="species" reg="taeniata">taeniata</tp:taxon-name-part></tp:taxon-name></italic> Conrad, 1834 (paralectotype) <bold>F</bold> <named-content xmlns:xlink="http://www.w3.org/1999/xlink" content-type="dwc:institutional_code" xlink:type="simple">ANSP</named-content> 27620, <italic><tp:taxon-name><tp:taxon-name-part taxon-name-part-type="genus" reg="Anculosa">Anculosa</tp:taxon-name-part> <tp:taxon-name-part taxon-name-part-type="species" reg="taeniata">taeniata</tp:taxon-name-part></tp:taxon-name></italic> Conrad, 1834 (lectotype) <bold>G–I</bold> <named-content xmlns:xlink="http://www.w3.org/1999/xlink" content-type="dwc:institutional_code" xlink:type="simple">ANSP</named-content> 413583, <italic><tp:taxon-name><tp:taxon-name-part taxon-name-part-type="genus" reg="Anculosa">Anculosa</tp:taxon-name-part> <tp:taxon-name-part taxon-name-part-type="species" reg="taeniata">taeniata</tp:taxon-name-part></tp:taxon-name></italic> Conrad, 1834 (paralectotypes) <bold>J, K</bold> <named-content xmlns:xlink="http://www.w3.org/1999/xlink" content-type="dwc:institutional_code" xlink:type="simple">ANSP</named-content> 187076, “<italic><tp:taxon-name><tp:taxon-name-part taxon-name-part-type="genus" reg="Leptoxis">Leptoxis</tp:taxon-name-part> <tp:taxon-name-part taxon-name-part-type="species" reg="taeniata">taeniata</tp:taxon-name-part></tp:taxon-name></italic>”, collected by J.H. McLellan, unknown year (topotypic). <bold>L–O</bold> <named-content xmlns:xlink="http://www.w3.org/1999/xlink" content-type="dwc:institutional_code" xlink:type="simple">ANSP</named-content> 65451, “<italic><tp:taxon-name><tp:taxon-name-part taxon-name-part-type="genus" reg="Leptoxis">Leptoxis</tp:taxon-name-part> <tp:taxon-name-part taxon-name-part-type="species" reg="taeniata">taeniata</tp:taxon-name-part></tp:taxon-name></italic>”, collected by C.W. Johnson, 1894 (topotypic). Scale bar: 5mm.</p></caption><graphic xmlns:xlink="http://www.w3.org/1999/xlink" xlink:href="zookeys-697-021-g005.jpg" position="float" orientation="portrait" xlink:type="simple" id="oo_155255.jpg"/></fig></tp:treatment-sec><ref-list><ref id="B5"><mixed-citation xmlns:xlink="http://www.w3.org/1999/xlink" xlink:type="simple">
          <person-group><name name-style="western"><surname>Burch</surname><given-names>JB</given-names></name><name name-style="western"><surname>Tottenham</surname><given-names>J</given-names></name></person-group> (<year>1980</year>) <article-title>North American freshwater snails, species list, ranges, and illustrations.</article-title> <source>Walkerana</source> <volume>1</volume>: <fpage>1</fpage>–<lpage>215</lpage>. <ext-link xlink:type="simple" ext-link-type="uri" xlink:href="http://molluskconservation.org/PUBLICATIONS/WALKERANA/Vol1/walkerana%20vol1%20no3%2081-216.PDF">http://molluskconservation.org/PUBLICATIONS/WALKERANA/Vol1/walkerana%20vol1%20no3%2081-216.PDF</ext-link></mixed-citation></ref><ref id="B4"><mixed-citation xmlns:xlink="http://www.w3.org/1999/xlink" xlink:type="simple">
          <person-group><name name-style="western"><surname>Burch</surname><given-names>JB</given-names></name></person-group> (<year>1982</year>) <article-title>North American freshwater snails, identification keys, generic synonymy, supplemental notes, glossary, references, index.</article-title> <source>Walkerana</source> <volume>1</volume>: <fpage>217</fpage>–<lpage>365</lpage>. <ext-link xlink:type="simple" ext-link-type="uri" xlink:href="http://molluskconservation.org/PUBLICATIONS/WALKERANA/Vol1/walkerana%20vol1%20no4%20217-366.PDF">http://molluskconservation.org/PUBLICATIONS/WALKERANA/Vol1/walkerana%20vol1%20no4%20217-366.PDF</ext-link></mixed-citation></ref><ref id="B21"><mixed-citation xmlns:xlink="http://www.w3.org/1999/xlink" xlink:type="simple">
          <person-group><name name-style="western"><surname>Lydeard</surname><given-names>C</given-names></name><name name-style="western"><surname>Holznagel</surname><given-names>WE</given-names></name><name name-style="western"><surname>Garner</surname><given-names>JT</given-names></name><name name-style="western"><surname>Hartfield</surname><given-names>PD</given-names></name><name name-style="western"><surname>Pierson</surname><given-names>JM</given-names></name></person-group> (<year>1997</year>) <article-title>A molecular phylogeny of Mobile River drainage basin pleurocerid snails (<tp:taxon-name><tp:taxon-name-part taxon-name-part-type="subclass">Caenogastropoda</tp:taxon-name-part></tp:taxon-name>: <tp:taxon-name><tp:taxon-name-part taxon-name-part-type="superfamily">Cerithioidea</tp:taxon-name-part></tp:taxon-name>).</article-title> <source>Molecular Phylogenetics and Evolution</source> <volume>7</volume>: <fpage>117</fpage>–<lpage>128</lpage>. <ext-link xlink:type="simple" ext-link-type="doi" xlink:href="10.1006/mpev.1996.0377">https://doi.org/10.1006/mpev.1996.0377</ext-link></mixed-citation></ref><ref id="B9"><mixed-citation xmlns:xlink="http://www.w3.org/1999/xlink" xlink:type="simple">
          <person-group><name name-style="western"><surname>Dillon</surname><given-names>RT</given-names></name><name name-style="western"><surname>Lydeard</surname><given-names>C</given-names></name></person-group> (<year>1998</year>) <article-title>Divergence among Mobile Basin populations of the pleurocerid snail genus, <italic><tp:taxon-name><tp:taxon-name-part taxon-name-part-type="genus">Leptoxis</tp:taxon-name-part></tp:taxon-name></italic>, estimated by allozyme electrophoresis.</article-title> <source>Malacologia</source> <volume>39</volume>: <fpage>111</fpage>–<lpage>119</lpage>.</mixed-citation></ref><ref id="B15"><mixed-citation xmlns:xlink="http://www.w3.org/1999/xlink" xlink:type="simple">
          <person-group><name name-style="western"><surname>Holznagel</surname><given-names>WE</given-names></name><name name-style="western"><surname>Lydeard</surname><given-names>C</given-names></name></person-group> (<year>2000</year>) <article-title>A molecular phylogeny of North American <tp:taxon-name><tp:taxon-name-part taxon-name-part-type="family">Pleuroceridae</tp:taxon-name-part></tp:taxon-name> (<tp:taxon-name><tp:taxon-name-part taxon-name-part-type="class">Gastropoda</tp:taxon-name-part></tp:taxon-name>: <tp:taxon-name><tp:taxon-name-part taxon-name-part-type="superfamily">Cerithioidea</tp:taxon-name-part></tp:taxon-name>) based on mitochondrial 16S rDNA sequences.</article-title> <source>Journal of Molluscan Studies</source> <volume>66</volume>: <fpage>233</fpage>–<lpage>257</lpage>. <ext-link xlink:type="simple" ext-link-type="doi" xlink:href="10.1093/mollus/66.2.233">https://doi.org/10.1093/mollus/66.2.233</ext-link></mixed-citation></ref><ref id="B20"><mixed-citation xmlns:xlink="http://www.w3.org/1999/xlink" xlink:type="simple">
          <person-group><name name-style="western"><surname>Lee</surname><given-names>T</given-names></name><name name-style="western"><surname>Kim</surname><given-names>JJ</given-names></name><name name-style="western"><surname>Hong</surname><given-names>HC</given-names></name><name name-style="western"><surname>Burch</surname><given-names>JB</given-names></name><name name-style="western"><surname>Ó Foighil</surname><given-names>D</given-names></name></person-group> (<year>2006</year>) <article-title>Crossing the continental divide: the Columbia drainage species <italic><tp:taxon-name><tp:taxon-name-part taxon-name-part-type="genus">Juga</tp:taxon-name-part> <tp:taxon-name-part taxon-name-part-type="species">hemphili</tp:taxon-name-part></tp:taxon-name></italic> (Henderson, 1935) is a cryptic member of the eastern North American genus <italic><tp:taxon-name><tp:taxon-name-part taxon-name-part-type="genus">Elimia</tp:taxon-name-part></tp:taxon-name></italic> (<tp:taxon-name><tp:taxon-name-part taxon-name-part-type="superfamily">Cerithioidea</tp:taxon-name-part></tp:taxon-name>: <tp:taxon-name><tp:taxon-name-part taxon-name-part-type="family">Pleuroceridae</tp:taxon-name-part></tp:taxon-name>).</article-title> <source>Journal of Molluscan Studies</source> <volume>72</volume>: <fpage>314</fpage>–<lpage>317</lpage>. <ext-link xlink:type="simple" ext-link-type="doi" xlink:href="10.1093/mollus/eyl005">https://doi.org/10.1093/mollus/eyl005</ext-link></mixed-citation></ref><ref id="B27"><mixed-citation xmlns:xlink="http://www.w3.org/1999/xlink" xlink:type="simple">
          <person-group><name name-style="western"><surname>Strong</surname><given-names>EE</given-names></name><name name-style="western"><surname>Köhler</surname><given-names>F</given-names></name></person-group> (<year>2009</year>) <article-title>Morphological and molecular analysis of ‘<italic><tp:taxon-name><tp:taxon-name-part taxon-name-part-type="genus">Melania</tp:taxon-name-part> <tp:taxon-name-part taxon-name-part-type="species">jacqueti</tp:taxon-name-part></tp:taxon-name></italic>’ Dautzenberg and Fischer, 1906: from anonymous orphan to critical basal offshoot of the <tp:taxon-name><tp:taxon-name-part taxon-name-part-type="family">Semisulcospiridae</tp:taxon-name-part></tp:taxon-name> (<tp:taxon-name><tp:taxon-name-part taxon-name-part-type="class">Gastropoda</tp:taxon-name-part></tp:taxon-name>: <tp:taxon-name><tp:taxon-name-part taxon-name-part-type="superfamily">Cerithioidea</tp:taxon-name-part></tp:taxon-name>).</article-title> <source>Zoologica Scripta</source> <volume>38</volume>: <fpage>483</fpage>–<lpage>502</lpage>. <ext-link xlink:type="simple" ext-link-type="doi" xlink:href="10.1111/j.1463-6409.2008.00385.x">https://doi.org/10.1111/j.1463-6409.2008.00385.x</ext-link></mixed-citation></ref><ref id="B28"><mixed-citation xmlns:xlink="http://www.w3.org/1999/xlink" xlink:type="simple">
          <person-group><name name-style="western"><surname>Tolley-Jordan</surname><given-names>LR</given-names></name><name name-style="western"><surname>Huryn</surname><given-names>AD</given-names></name><name name-style="western"><surname>Bogan</surname><given-names>AE</given-names></name></person-group> (<year>2015</year>) <article-title>Effects of land-use change on a diverse pleurocerid snail assemblage.</article-title> <source>Aquatic Conservation: Marine and Freshwater Ecosystems</source> <volume>25</volume>: <fpage>235</fpage>–<lpage>249</lpage>. <ext-link xlink:type="simple" ext-link-type="doi" xlink:href="10.1002/aqc.2474">https://doi.org/10.1002/aqc.2474</ext-link></mixed-citation></ref><ref id="B31"><mixed-citation xmlns:xlink="http://www.w3.org/1999/xlink" xlink:type="simple">
          <person-group><name name-style="western"><surname>Whelan</surname><given-names>NV</given-names></name><name name-style="western"><surname>Johnson</surname><given-names>PD</given-names></name><name name-style="western"><surname>Harris</surname><given-names>PM</given-names></name></person-group> (<year>2015</year>) <article-title>Life-history traits and shell morphology in the genus <italic><tp:taxon-name><tp:taxon-name-part taxon-name-part-type="genus">Leptoxis</tp:taxon-name-part></tp:taxon-name></italic> Rafinesque, 1819 (<tp:taxon-name><tp:taxon-name-part taxon-name-part-type="class">Gastropoda</tp:taxon-name-part></tp:taxon-name>: <tp:taxon-name><tp:taxon-name-part taxon-name-part-type="superfamily">Cerithioidea</tp:taxon-name-part></tp:taxon-name>: <tp:taxon-name><tp:taxon-name-part taxon-name-part-type="family">Pleuroceridae</tp:taxon-name-part></tp:taxon-name>).</article-title> <source>Journal of Molluscan Studies</source> <volume>81</volume>: <fpage>85</fpage>–<lpage>95</lpage>. <ext-link xlink:type="simple" ext-link-type="doi" xlink:href="10.1093/mollus/eyu058">https://doi.org/10.1093/mollus/eyu058</ext-link></mixed-citation></ref><ref id="B29"><mixed-citation xmlns:xlink="http://www.w3.org/1999/xlink" xlink:type="simple">
          <person-group><name name-style="western"><surname>Tryon</surname><given-names>GW</given-names></name></person-group> (<year>1873</year>) <source>Land and fresh-water shells of North America part IV. <tp:taxon-name><tp:taxon-name-part taxon-name-part-type="family">Streptomatidae</tp:taxon-name-part></tp:taxon-name> (American melanians).</source> <publisher-name>Smithsonian Institution</publisher-name>, <publisher-loc>Washington</publisher-loc>, <size units="page">435 pp</size>.</mixed-citation></ref><ref id="B11"><mixed-citation xmlns:xlink="http://www.w3.org/1999/xlink" xlink:type="simple">
          <person-group><name name-style="western"><surname>Goodrich</surname><given-names>C</given-names></name></person-group> (<year>1922</year>) <article-title>The <italic><tp:taxon-name><tp:taxon-name-part taxon-name-part-type="genus">Anculosae</tp:taxon-name-part></tp:taxon-name></italic> of the Alabama River drainage.</article-title> <source>University of Michigan Museum of Zoology Miscellaneous Publication No</source> <volume>7</volume>: <fpage>1</fpage>–<lpage>63</lpage>.</mixed-citation></ref><ref id="B3"><mixed-citation xmlns:xlink="http://www.w3.org/1999/xlink" xlink:type="simple">
          <person-group><name name-style="western"><surname>Baker</surname><given-names>HB</given-names></name></person-group> (<year>1964</year>) <article-title>Type land snails in the Academy of Natural Sciences of Philadelphia part III. Limnophile and thalassophile <tp:taxon-name><tp:taxon-name-part taxon-name-part-type="infraclass">Pulmonata</tp:taxon-name-part></tp:taxon-name> Part IV. Land and fresh-water <tp:taxon-name><tp:taxon-name-part taxon-name-part-type="subclass">Prosobranchia</tp:taxon-name-part></tp:taxon-name>.</article-title> <source>Proceedings of the Academy of Natural Sciences of Philadelphia</source> <volume>116</volume>: <fpage>149</fpage>–<lpage>193</lpage>. <ext-link xlink:type="simple" ext-link-type="uri" xlink:href="http://www.jstor.org/stable/4064624">http://www.jstor.org/stable/4064624</ext-link></mixed-citation></ref><ref id="B2"><mixed-citation xmlns:xlink="http://www.w3.org/1999/xlink" xlink:type="simple">
          <person-group><name name-style="western"><surname>Baker</surname><given-names>HB</given-names></name></person-group> (<year>1963</year>) <article-title>Type land snails in the Academy of Natural Sciences of Philadelphia part II. Land <tp:taxon-name><tp:taxon-name-part taxon-name-part-type="infraclass">Pulmonata</tp:taxon-name-part></tp:taxon-name>, exclusive of North America north of Mexico.</article-title> <source>Proceedings of the Academy of natural Sciences of Philadelphia</source> <volume>115</volume>: <fpage>191</fpage>–<lpage>259</lpage>. <ext-link xlink:type="simple" ext-link-type="uri" xlink:href="http://www.jstor.org/stable/406456">http://www.jstor.org/stable/406456</ext-link></mixed-citation></ref><ref id="B17"><mixed-citation xmlns:xlink="http://www.w3.org/1999/xlink" xlink:type="simple">
          <person-group><name name-style="western"><surname>Lea</surname><given-names>I</given-names></name></person-group> (<year>1843</year>) <article-title>Continuation of paper on freshwater shells.</article-title> <source>Proceedings of the American Philosophical Society</source> <volume>2</volume>: <fpage>241</fpage>–<lpage>243</lpage>.</mixed-citation></ref></ref-list></tp:taxon-treatment>
